# Supplementary material for: Molecularly engineered supramolecular fluorescent chemodosimeter for measuring epinephrine dynamics
Source: Nat Commun. 2025 Feb 21;16:1848. doi: 10.1038/s41467-025-57100-5 (PMC11845772; doi:10.1038/s41467-025-57100-5)
Supplement: Supplementary file 4 — Source data [file 41467_2025_57100_MOESM4_ESM.xlsx]

## Sheet: Fig2c-d
Figure 2c
				FL Intensity (a.u.)
		Parameter	Ratio	1	2	3	4	5	Mean	SD
		CB[10]-G2:MB	0	644.12	618.03	616	645.02	644.1	633.454	15.03
			0.125	560.9	589.68	558.44	576.7	579.84	573.112	13.2
			0.25	520.17	555.29	540.98	526.86	545.27	537.714	14.16
			0.375	506.12	507.38	484.57	479.95	485.31	492.666	13.03
			0.5	453.6	481.04	480.05	455.79	480.56	470.208	14.19
			0.625	431.2	459.83	432.09	454.39	448.84	445.27	13.03
			0.75	428.64	425.15	405.7	405.2	403.27	413.592	12.24
			0.875	392.5	390.23	371.44	371.23	369.31	378.942	11.4
			1	354.72	354.98	339.15	337.33	333.64	343.964	10.13
			1.125	355.02	354.92	337.35	335.28	337.7	344.054	10.01
			1.375	394.59	394.1	374	375.11	378.05	383.17	10.31
			1.5	405.66	404.35	383.53	385.11	387	393.13	10.92
Figure 2d
				Rel Intensity (a.u.)
		Parameter	Parameter	1	2	3	4	5	Mean	SD
		G1	EP	0.651	0.649	0.594	0.584	0.61	0.6176	0.0311
			NE	0.501	0.523	0.498	0.498	0.492	0.5024	0.0123
			DA	0.395	0.403	0.368	0.361	0.366	0.3786	0.0191
		G2	EP	0.792	0.792	0.733	0.724	0.751	0.7584	0.0322
			NE	0.376	0.385	0.349	0.342	0.347	0.3598	0.0193
			DA	0.273	0.285	0.27	0.296	0.274	0.2796	0.0108
		G3	EP	0.76	0.754	0.702	0.692	0.728	0.7272	0.0304
			NE	0.441	0.43	0.381	0.374	0.409	0.407	0.0296
			DA	0.339	0.344	0.31	0.301	0.306	0.32	0.02
		CM8G2	EP	0.94	0.939	0.88	0.875	0.908	0.9084	0.0311
			NE	0.087	0.111	0.085	0.118	0.09	0.0982	0.0152
			DA	0.129	0.111	0.11	0.121	0.129	0.12	0.00927
		CMG2	EP	1.02	0.988	1.028	0.974	0.966	0.9952	0.0281
			NE	0.013	0.002	0.006	0.017	0.019	0.0114	0.00725
			DA	0.0371	0.02	0.0357	0.0389	0.027	0.03174	0.008

## Sheet: Fig.3c
Figure 3c
				F570							F695
		Compound	Concentration (μmol/L)	1	2	3	4	5	Mean570	SD570	1	2	3	4	5	Mean695	SD695	Meanratio	SDratio	Meanratio(normalization)	Sdratio(normalization)
		EP	0	1	1	0.95	0.965	0.986	0.98	0.0221	0.203	0.22	0.225	0.225	0.225	0.22	0.0095	4.455	0.217	1	0.0487
			0.02	0.93	0.925	0.92	0.925	0.9	0.92	0.0117	0.215	0.22	0.23	0.23	0.23	0.225	0.0071	4.089	0.1391	0.918	0.0312
			0.05	0.88	0.855	0.845	0.85	0.82	0.85	0.0215	0.208	0.22	0.21	0.21	0.21	0.212	0.0048	4.009	0.1361	0.9	0.0305
			0.1	0.83	0.83	0.825	0.83	0.8	0.823	0.013	0.215	0.2	0.21	0.215	0.21	0.21	0.0061	3.919	0.1296	0.88	0.0291
			0.5	0.78	0.815	0.815	0.82	0.79	0.804	0.0178	0.2	0.215	0.21	0.22	0.2	0.209	0.0089	3.847	0.1846	0.864	0.0414
			1	0.75	0.79	0.785	0.805	0.78	0.782	0.0202	0.194	0.22	0.21	0.21	0.205	0.208	0.0094	3.76	0.1957	0.844	0.0439
			1.5	0.72	0.76	0.755	0.775	0.755	0.753	0.0202	0.195	0.215	0.21	0.21	0.2	0.206	0.0082	3.655	0.1755	0.82	0.0394
			2	0.69	0.735	0.73	0.76	0.745	0.732	0.0261	0.197	0.215	0.2	0.21	0.2	0.204	0.0077	3.588	0.1863	0.805	0.0418
			3	0.66	0.715	0.72	0.735	0.72	0.71	0.0289	0.191	0.2	0.215	0.22	0.21	0.207	0.0117	3.43	0.2389	0.77	0.0536
			4	0.62	0.67	0.665	0.675	0.65	0.656	0.0222	0.196	0.205	0.2	0.2	0.2	0.2	0.0032	3.28	0.1228	0.736	0.0276
			5	0.585	0.63	0.62	0.65	0.62	0.621	0.0236	0.196	0.21	0.2	0.2	0.2	0.201	0.0052	3.09	0.142	0.694	0.0319
			6	0.55	0.58	0.6	0.625	0.6	0.591	0.0279	0.179	0.215	0.21	0.2	0.2	0.201	0.0138	2.94	0.245	0.66	0.055
			7	0.52	0.55	0.57	0.59	0.56	0.558	0.0259	0.179	0.2	0.2	0.21	0.21	0.2	0.0127	2.79	0.2194	0.626	0.0492
			8	0.5	0.53	0.52	0.575	0.52	0.529	0.0279	0.186	0.205	0.21	0.21	0.205	0.203	0.0099	2.606	0.1872	0.585	0.042
			9	0.48	0.515	0.5	0.515	0.5	0.502	0.0144	0.18	0.205	0.21	0.215	0.215	0.205	0.0146	2.449	0.188	0.55	0.0422
			10	0.46	0.485	0.48	0.475	0.475	0.475	0.0094	0.18	0.205	0.21	0.2	0.205	0.2	0.0117	2.375	0.1467	0.533	0.0329
			11	0.44	0.43	0.435	0.451	0.47	0.445	0.0159	0.185	0.21	0.205	0.21	0.21	0.204	0.0108	2.181	0.1393	0.49	0.0313
			12	0.41	0.428	0.434	0.45	0.46	0.436	0.0195	0.21	0.23	0.23	0.225	0.225	0.224	0.0082	1.946	0.1125	0.437	0.0253
			13	0.39	0.46	0.455	0.445	0.44	0.438	0.028	0.178	0.22	0.22	0.225	0.22	0.213	0.0195	2.056	0.2296	0.462	0.0515
			14	0.39	0.465	0.45	0.44	0.43	0.435	0.0283	0.181	0.22	0.225	0.225	0.22	0.214	0.0187	2.033	0.2214	0.456	0.0497
			15	0.38	0.457	0.459	0.442	0.442	0.436	0.0323	0.18	0.22	0.225	0.225	0.22	0.214	0.0192	2.037	0.2371	0.457	0.0532

## Sheet: Fig.4d,e
Figure 4d					Figure 4e
Time (s)	100μM EP	SD						F570/F695																			95%Confidence intervals
-10	3.83562	0.11747					Parameter	1	2	3	4	5	6	7	8	9	10	11	12	13	14	15	Mean	SD	SE	P value	Lower limit	Upper limit
-9.8	3.8152	0.11715					Normal	3.964	3.959	3.962	3.94	3.949	3.962	3.962	3.964	3.88	3.95	3.962	3.958	3.959	3.956	3.93	3.95	0.022	0.0056
-9.6	3.81627	0.11806					100μM EP	2.84	2.718	2.91	2.97	2.764	2.77	2.646	2.773	2.77	2.686	2.818	2.59	2.879	2.678	2.739	2.77	0.1	0.026	2.4017e-16	1.12224	1.23856
-9.4	3.80574	0.11769
-9.2	3.81477	0.1177
-9	3.83138	0.11746
-8.8	3.83495	0.11684
-8.6	3.79891	0.11764
-8.4	3.82448	0.11738
-8.2	3.82903	0.11648
-8	3.83003	0.11719
-7.8	3.8125	0.118
-7.6	3.80571	0.117
-7.4	3.7903	0.11815
-7.2	3.80624	0.11787
-7	3.80141	0.11897
-6.8	3.80731	0.11791
-6.6	3.77092	0.11843
-6.4	3.81621	0.11704
-6.2	3.83263	0.11654
-6	3.82701	0.10739
-5.8	3.82195	0.11898
-5.6	3.79814	0.11818
-5.4	3.82475	0.11761
-5.2	3.8289	0.11823
-5	3.80852	0.11871
-4.8	3.8297	0.11834
-4.6	3.81538	0.11916
-4.4	3.81392	0.11791
-4.2	3.81577	0.11974
-4	3.8172	0.11903
-3.8	3.84493	0.11653
-3.6	3.83678	0.11798
-3.4	3.80379	0.1167
-3.2	3.83128	0.11656
-3	3.83604	0.11637
-2.8	3.82662	0.11694
-2.6	3.79976	0.11655
-2.4	3.78188	0.116
-2.2	3.8297	0.11664
-2	3.81525	0.11651
-1.8	3.80813	0.11503
-1.6	3.84352	0.1158
-1.4	3.8094	0.11597
-1.2	3.84145	0.11636
-1	3.80985	0.11606
-0.8	3.80422	0.11553
-0.6	3.81542	0.116
-0.4	3.8154	0.11486
-0.2	3.81117	0.11543
0	3.80869	0.11522
0.2	3.81609	0.1153
0.4	3.80584	0.11736
0.6	3.84417	0.1155
0.8	3.78825	0.11568
1	3.81394	0.11654
1.2	3.7686	0.11658
1.4	3.70663	0.14666
1.6	3.6764	0.14725
1.8	3.6114	0.14722
2	3.57362	0.14711
2.2	3.51467	0.14734
2.4	3.43305	0.14796
2.6	3.36352	0.14625
2.8	3.30911	0.1485
3	3.2819	0.14881
3.2	3.23202	0.14818
3.4	3.20179	0.14847
3.6	3.17156	0.14807
3.8	3.14133	0.14777
4	3.06997	0.14796
4.2	3.01155	0.14866
4.4	2.9328	0.14898
4.6	2.87946	0.14862
4.8	2.79563	0.14903
5	2.84305	0.14804
5.2	2.78886	0.14745
5.4	2.7643	0.148
5.6	2.74398	0.14898
5.8	2.78632	0.14909
6	2.83966	0.14831
6.2	2.79394	0.14887
6.4	2.8345	0.14879
6.6	2.85868	0.15023
6.8	2.81485	0.14913
7	2.7868	0.1496
7.2	2.73342	0.14952
7.4	2.80017	0.14969
7.6	2.73131	0.14887
7.8	2.82425	0.1498
8	2.79013	0.15009
8.2	2.76954	0.14853
8.4	2.81748	0.15089
8.6	2.83241	0.14963
8.8	2.73104	0.15065
9	2.79529	0.15136
9.2	2.80467	0.15064
9.4	2.77132	0.14968
9.6	2.79091	0.15011
9.8	2.7615	0.15095
10	2.79446	0.14886
10.2	2.73742	0.15014
10.4	2.80966	0.15066
10.6	2.75551	0.14884
10.8	2.77465	0.14994
11	2.8642	0.14876
11.2	2.7509	0.15024
11.4	2.76849	0.14871
11.6	2.84523	0.15076
11.8	2.7893	0.15001
12	2.77992	0.14956
12.2	2.81737	0.15061
12.4	2.83419	0.15094
12.6	2.72504	0.14871
12.8	2.75506	0.15013
13	2.76183	0.15034
13.2	2.81465	0.1496
13.4	2.81343	0.15003
13.6	2.73725	0.14938
13.8	2.83197	0.15011
14	2.82054	0.14885
14.2	2.79335	0.15044
14.4	2.79784	0.14925
14.6	2.82991	0.14967
14.8	2.85638	0.15165
15	2.7843	0.14915
15.2	2.80872	0.14954
15.4	2.77604	0.15123
15.6	2.88496	0.14999
15.8	2.83774	0.14979
16	2.82298	0.15061
16.2	2.81293	0.15099
16.4	2.79557	0.14858
16.6	2.84345	0.14924
16.8	2.76688	0.14939
17	2.89306	0.15056
17.2	2.86082	0.15053
17.4	2.76289	0.14885
17.6	2.7863	0.15094
17.8	2.84972	0.15069
18	2.8439	0.15009
18.2	2.85155	0.15019
18.4	2.85133	0.15089
18.6	2.77937	0.15147
18.8	2.85128	0.14989
19	2.79984	0.15042
19.2	2.9173	0.1497
19.4	2.85394	0.15211
19.6	2.89933	0.15106
19.8	2.89161	0.15074
20	2.81898	0.15051

## Sheet: Fig.4i,j
Figure 4i					Figure 4j
Time (s)	Electrical stimulation	SD						F570/F695																			95%Confidence intervals
-10	3.82599	0.09279					Parameter	1	2	3	4	5	6	7	8	9	10	11	12	13	14	15	Mean	SD	SE	P value	Lower limit	Upper limit
-9.67	3.82628	0.09275					Normal	3.945	3.95	3.957	3.933	3.91	3.964	3.943	3.95	3.955	3.952	3.954	3.95	3.961	3.96	3.962	3.95	0.014	0.0035
-9.34	3.83117	0.0929					Electrical stimulation	3.45	3.49	3.398	3.507	3.447	3.426	3.42	3.448	3.377	3.393	3.47	3.48	3.451	3.406	3.37	3.44	0.042	0.011	5.5995e-16	0.487271	0.541129
-9.01	3.82023	0.09285
-8.68	3.85663	0.09272
-8.35	3.82016	0.0927
-8.02	3.869	0.09284
-7.69	3.86181	0.09268
-7.36	3.83484	0.09263
-7.03	3.84519	0.09269
-6.7	3.84289	0.09256
-6.37	3.84412	0.09271
-6.04	3.87059	0.09268
-5.71	3.83008	0.09275
-5.38	3.84073	0.09284
-5.05	3.8173	0.09274
-4.72	3.85203	0.09274
-4.39	3.77319	0.09261
-4.06	3.85785	0.09264
-3.73	3.85757	0.09288
-3.4	3.83484	0.09278
-3.07	3.79714	0.09248
-2.74	3.81354	0.09251
-2.41	3.8152	0.09251
-2.08	3.8575	0.09258
-1.75	3.83649	0.09256
-1.42	3.83527	0.09243
-1.09	3.8575	0.09256
-0.76	3.85037	0.09242
-0.43	3.83994	0.09252
-0.1	3.7611	0.09257
0.23	3.81671	0.0926
0.56	3.82735	0.09241
0.89	3.7827	0.09236
1.22	3.77362	0.09241
1.55	3.68422	0.09246
1.88	3.68954	0.09241
2.21	3.60122	0.09251
2.54	3.53129	0.09237
2.87	3.52751	0.0924
3.2	3.49727	0.11226
3.53	3.46892	0.11153
3.86	3.46514	0.11095
4.19	3.44057	0.11025
4.52	3.42923	0.11007
4.85	3.43301	0.10952
5.18	3.50294	0.10943
5.51	3.42356	0.10931
5.84	3.46892	0.10917
6.17	3.41601	0.10907
6.5	3.41601	0.10892
6.83	3.45758	0.10882
7.16	3.41601	0.10847
7.49	3.42263	0.10847
7.82	3.42148	0.10833
8.15	3.39357	0.10809
8.48	3.46169	0.10797
8.81	3.3989	0.10803
9.14	3.43709	0.10797
9.47	3.40767	0.10785
9.8	3.41717	0.10785
10.13	3.47047	0.10773
10.46	3.37847	0.10801
10.79	3.46155	0.10776
11.12	3.47018	0.10791
11.45	3.43932	0.10779
11.78	3.41415	0.10783
12.11	3.42616	0.10805
12.44	3.40767	0.10767
12.77	3.39501	0.10801
13.1	3.38674	0.10805
13.43	3.42659	0.10792
13.76	3.4345	0.10782
14.09	3.41753	0.10787
14.42	3.39091	0.10779
14.75	3.41292	0.10774
15.08	3.48968	0.10771
15.41	3.43494	0.10787
15.74	3.4822	0.1079
16.07	3.4245	0.10783
16.4	3.44069	0.10772
16.73	3.42249	0.10781
17.06	3.46141	0.10813
17.39	3.43911	0.1079
17.72	3.38624	0.1081
18.05	3.41127	0.10786
18.38	3.38731	0.10793
18.71	3.39717	0.10785
19.04	3.37149	0.10801
19.37	3.41825	0.10792
19.7	3.39041	0.1077
20.03	3.38832	0.10781

## Sheet: Fig.5c,d,f,g
Figure 5c											Figure 5f							Figure 5d
Time (s)	S1BF	SD	CA1	SD	LD	SD	Cpu	SD			Time (s)	PBS	SEM	Electrical stimulation	SEM							F570/F695																		95%Confidence intervals
-10	3.90274	0.03922	3.69576	0.07722	3.77159	0.06983	3.6668	0.08296			-10	3.79936	0.09113	3.73088	0.13709					Region	Parameter	1	2	3	4	5	6	7	8	9	10	11	12	13	14	15	Mean	SD	P value	Lower limit	Upper limit
-9.812	3.90291	0.03782	3.72055	0.07969	3.76312	0.06934	3.62879	0.08305			-9.66	3.81024	0.09151	3.74621	0.13765					S1BF	Normal	3.8	3.964	3.963	3.961	3.96	3.61	3.88	3.964	3.6	3.964	3.961	3.78	3.76	3.955	3.85	3.865	0.129
-9.624	3.91277	0.03764	3.6722	0.08102	3.7476	0.06974	3.64766	0.08309			-9.32	3.76905	0.0886	3.79989	0.13327						Electrical stimulation	3.88	3.75	3.86	3.89	3.781	3.65	3.9	3.903	3.77	3.898	3.77	3.79	3.54	3.83	3.853	3.804	0.102	0.060768	-0.00313	0.124063
-9.436	3.91234	0.03816	3.73298	0.0812	3.76453	0.06897	3.65549	0.083			-8.98	3.80983	0.09133	3.65965	0.13739					CA1	Normal	3.964	3.81	3.708	3.964	3.691	3.6	3.62	3.722	3.77	3.73	3.78	3.703	3.591	3.88	3.58	3.741	0.124
-9.248	3.89207	0.04007	3.71241	0.08075	3.76849	0.06933	3.6521	0.08293			-8.64	3.81141	0.09201	3.71207	0.13841						Electrical stimulation	3.5	3.411	3.37	3.59	3.61	3.48	3.547	3.7	3.582	3.46	3.519	3.41	3.608	3.54	3.55	3.525	0.089	9.5e-05	0.129906	0.301561
-9.06	3.91111	0.03894	3.75671	0.08073	3.74012	0.06944	3.67929	0.08285			-8.3	3.75099	0.08783	3.8187	0.13211					LD	Normal	3.964	3.643	3.87	3.791	3.71	3.84	3.48	3.594	3.81	3.95	3.8	3.74	3.6	3.7	3.551	3.736	0.143
-8.872	3.89467	0.03708	3.71138	0.0812	3.75141	0.06901	3.68057	0.08259			-7.96	3.79786	0.08982	3.70356	0.13512						Electrical stimulation	3.84	3.54	3.43	3.59	3.476	3.56	3.593	3.445	3.5	3.46	3.54	3.58	3.626	3.32	3.351	3.523	0.125	0.000157	0.123588	0.302012
-8.684	3.91488	0.03754	3.69081	0.08104	3.76552	0.0698	3.65381	0.08268			-7.62	3.82168	0.09212	3.8206	0.13858					Cpu	Normal	3.67	3.437	3.63	3.71	3.53	3.57	3.563	3.48	3.73	3.5	3.442	3.49	3.534	3.602	3.52	3.561	0.092
-8.496	3.8964	0.03808	3.66728	0.07946	3.78034	0.07006	3.67399	0.08275			-7.28	3.76856	0.08858	3.81936	0.13324						Electrical stimulation	3.2	3.23	3.25	3.283	3.305	3.245	3.25	3.26	3.24	3.211	3.14	3.39	3.137	3.21	3.29	3.243	0.063	2.0968e-08	0.257291	0.378309
-8.308	3.9017	0.03796	3.69115	0.07747	3.76199	0.06971	3.66152	0.0827			-6.94	3.76441	0.0884	3.67611	0.13298
-8.12	3.90235	0.03817	3.74543	0.07526	3.77893	0.06985	3.66462	0.0827			-6.6	3.73805	0.08727	3.81456	0.13129
-7.932	3.9047	0.03784	3.71998	0.07403	3.75127	0.06979	3.63949	0.08255			-6.26	3.80134	0.09198	3.82219	0.13836			Figure 5g
-7.744	3.89214	0.03739	3.73821	0.07348	3.77498	0.06936	3.61513	0.08266			-5.92	3.80556	0.09378	3.75994	0.14107							F570/F695																		95%Confidence intervals
-7.556	3.91351	0.03722	3.73394	0.07296	3.75804	0.06935	3.67303	0.08255			-5.58	3.8152	0.09056	3.68573	0.13623						Parameter	1	2	3	4	5	6	7	8	9	10	11	12	13	14	15	Mean	SD	P value	Lower limit	Upper limit
-7.368	3.8938	0.03725	3.68634	0.07257	3.75155	0.06876	3.66584	0.0825			-5.24	3.78126	0.08912	3.74817	0.13406						Normal	3.964	3.961	3.96	3.78	3.68	3.961	3.95	3.797	3.78	3.94	3.933	3.948	3.689	3.955	3.864	3.877	0.104
-7.18	3.90258	0.03717	3.69652	0.07206	3.76284	0.06949	3.683	0.08242			-4.9	3.8142	0.09319	3.77407	0.14019						Electrical stimulation	3.125	3.004	3.087	3.018	2.984	3.11	2.756	2.767	3.013	2.837	2.857	3.103	2.845	2.774	2.862	2.943	0.134	1.4436e-12	0.84818	1.02115
-6.992	3.91262	0.03737	3.699	0.07153	3.76623	0.06922	3.65195	0.08245			-4.56	3.80456	0.09335	3.80917	0.14043
-6.804	3.90015	0.0368	3.65146	0.07081	3.72756	0.06954	3.66575	0.08238			-4.22	3.82643	0.09104	3.81268	0.13695
-6.616	3.90101	0.03681	3.73594	0.0701	3.77328	0.06929	3.66436	0.08235			-3.88	3.80139	0.092	3.69565	0.13839
-6.428	3.90358	0.0367	3.69482	0.06975	3.71613	0.06939	3.64537	0.08256			-3.54	3.80079	0.08995	3.80944	0.13531
-6.24	3.91511	0.03672	3.72686	0.06942	3.72985	0.06905	3.6414	0.08245			-3.2	3.77369	0.08879	3.8048	0.13357
-6.052	3.88692	0.0367	3.68868	0.06937	3.75679	0.06927	3.63212	0.08242			-2.86	3.81249	0.09247	3.77429	0.13909
-5.864	3.90754	0.03669	3.72211	0.06882	3.77152	0.06936	3.67573	0.08235			-2.52	3.77591	0.09392	3.77525	0.14129
-5.676	3.91781	0.0367	3.67272	0.0683	3.74817	0.06905	3.63847	0.0823			-2.18	3.77571	0.09384	3.69372	0.14116
-5.488	3.89211	0.03669	3.71853	0.06814	3.75099	0.06941	3.59588	0.08225			-1.84	3.77593	0.09393	3.80275	0.1413
-5.3	3.91588	0.03668	3.68097	0.0674	3.76341	0.06963	3.65723	0.08214			-1.5	3.80056	0.09164	3.75542	0.13786
-5.112	3.91677	0.03662	3.67685	0.06749	3.73151	0.06928	3.66442	0.08212			-1.16	3.7837	0.08922	3.71773	0.13421
-4.924	3.91773	0.03663	3.68407	0.06733	3.76228	0.06983	3.62316	0.08209			-0.82	3.80439	0.09328	3.8162	0.14032
-4.736	3.91835	0.03656	3.67672	0.06689	3.72894	0.06934	3.64731	0.08207			-0.48	3.78102	0.08911	3.81369	0.13404
-4.548	3.91221	0.03653	3.69849	0.0664	3.74014	0.06974	3.65676	0.08189			-0.14	3.81225	0.09663	3.75378	0.14535
-4.36	3.91708	0.03652	3.69029	0.06602	3.71734	0.06897	3.64418	0.0819			0.2	3.69923	0.08562	3.73373	0.1288
-4.172	3.91399	0.03645	3.70051	0.06556	3.77929	0.06933	3.65337	0.08187			0.54	3.77857	0.089	3.72189	0.16066
-3.984	3.90124	0.03643	3.66569	0.0652	3.76435	0.06944	3.64198	0.08188			0.88	3.76661	0.08849	3.64813	0.15974
-3.796	3.91292	0.0364	3.6804	0.06506	3.78211	0.06901	3.63633	0.08192			1.22	3.80323	0.09005	3.56046	0.16256
-3.608	3.91408	0.03639	3.66144	0.06493	3.73885	0.0698	3.67201	0.08184			1.56	3.80494	0.09013	3.4607	0.16269
-3.42	3.91208	0.03632	3.71942	0.06455	3.7397	0.07006	3.61351	0.08198			1.9	3.74	0.08736	3.40629	0.15769
-3.232	3.8952	0.0363	3.66032	0.06441	3.72728	0.06971	3.64334	0.0818			2.24	3.719	0.08646	3.30048	0.15608
-3.044	3.91231	0.03624	3.68311	0.0642	3.74958	0.06985	3.67016	0.08193			2.58	3.81413	0.09408	3.19468	0.16982
-2.856	3.91491	0.03629	3.66384	0.06424	3.76764	0.06979	3.63867	0.08185			2.92	3.79762	0.08981	3.14329	0.16212
-2.668	3.91217	0.03621	3.68345	0.06383	3.77328	0.06978	3.62247	0.0818			3.26	3.81202	0.09227	3.08888	0.16656
-2.48	3.9132	0.03631	3.73779	0.06361	3.74958	0.07002	3.68665	0.08161			3.6	3.80997	0.09139	3.04353	0.16498
-2.292	3.90397	0.03622	3.70739	0.064	3.77921	0.06929	3.65108	0.08142			3.94	3.73121	0.08698	3.02237	0.15702
-2.104	3.91261	0.03616	3.65779	0.06362	3.77822	0.06978	3.69564	0.08148			4.28	3.69996	0.08565	3.01028	0.15461
-1.916	3.90958	0.03615	3.68407	0.0638	3.73388	0.06972	3.65691	0.08137			4.62	3.78346	0.08921	2.94982	0.16104
-1.728	3.90647	0.0362	3.69411	0.06378	3.7461	0.06972	3.62716	0.08136			4.96	3.8021	0.0923	2.99516	0.16661
-1.54	3.91886	0.03615	3.66969	0.06383	3.76648	0.06936	3.60441	0.08118			5.3	3.80283	0.09261	2.95284	0.16718
-1.352	3.91253	0.03617	3.71248	0.06385	3.75608	0.06935	3.65189	0.08131			5.64	3.76832	0.08856	2.99214	0.15987
-1.164	3.89386	0.03619	3.75369	0.06397	3.78824	0.06876	3.66303	0.08111			5.98	3.80445	0.0974	2.96509	0.17582
-0.976	3.89198	0.03614	3.69707	0.06399	3.76688	0.06949	3.64737	0.08142			6.32	3.79958	0.09914	2.92866	0.17895
-0.788	3.90024	0.03615	3.65655	0.064	3.77893	0.06922	3.6514	0.08143			6.66	3.85523	0.10199	2.91052	0.1841
-0.6	3.91626	0.03614	3.65015	0.06399	3.769	0.06954	3.63259	0.08136			7	3.80152	0.0938	2.86518	0.16932
-0.412	3.91378	0.03609	3.67272	0.06395	3.76981	0.06929	3.6325	0.08123			7.34	3.81349	0.09165	2.92337	0.16545
-0.224	3.91815	0.03609	3.68517	0.06373	3.73772	0.06939	3.67364	0.08122			7.68	3.74757	0.10308	2.87824	0.18607
-0.036	3.9171	0.0361	3.71929	0.06383	3.76042	0.06905	3.60899	0.081			8.02	3.81845	0.10315	2.88356	0.1862
0.152	3.91821	0.03611	3.68001	0.0641	3.75423	0.06927	3.65405	0.08078			8.36	3.81819	0.09407	3.00652	0.16981
0.34	3.89361	0.03604	3.69576	0.06394	3.71754	0.06936	3.63923	0.08091			8.7	3.84565	0.10089	2.91826	0.18213
0.528	3.91243	0.036	3.75783	0.06391	3.70202	0.06905	3.6604	0.08088			9.04	3.72594	0.10113	2.92869	0.18256
0.716	3.89937	0.04554	3.6799	0.06386	3.68721	0.06941	3.63147	0.04527			9.38	3.84565	0.09625	3.05165	0.17375
0.904	3.89953	0.04547	3.66353	0.06389	3.67803	0.06963	3.61524	0.04677			9.72	3.6806	0.09843	2.83192	0.17767
1.092	3.91773	0.04548	3.64297	0.06384	3.63852	0.06928	3.59548	0.04644			10.06	3.84747	0.09986	2.84341	0.18027
1.28	3.89038	0.04535	3.62763	0.06392	3.61453	0.06983	3.57008	0.04564			10.4	3.8656	0.0966	2.86557	0.17437
1.468	3.89602	0.04542	3.68451	0.06394	3.57855	0.06934	3.54468	0.04459			10.74	3.81916	0.0974	2.95764	0.17582
1.656	3.88332	0.04539	3.68016	0.06375	3.55597	0.06974	3.52422	0.04378			11.08	3.76766	0.09914	3.0085	0.17895
1.844	3.8932	0.04534	3.64598	0.06379	3.52211	0.06897	3.50024	0.04321			11.42	3.73927	0.10199	2.87126	0.1841
2.032	3.89179	0.04523	3.60682	0.06388	3.52352	0.06933	3.46808	0.04237			11.76	3.80031	0.0938	2.92006	0.16932
2.22	3.89038	0.04536	3.62829	0.06375	3.49106	0.06944	3.47942	0.04207			12.1	3.78736	0.09165	2.98083	0.16545
2.408	3.88826	0.04521	3.61849	0.06368	3.50941	0.06901	3.44162	0.04198			12.44	3.80201	0.10308	2.90711	0.18607
2.596	3.88332	0.04523	3.59693	0.06371	3.49671	0.0698	3.43784	0.04197			12.78	3.83155	0.10315	3.00121	0.1862
2.784	3.86286	0.04527	3.59105	0.06375	3.48683	0.07006	3.39778	0.04195			13.12	3.73902	0.09407	2.9822	0.16981
2.972	3.85016	0.04523	3.5708	0.06374	3.48956	0.06971	3.36905	0.04198			13.46	3.80819	0.10089	2.93226	0.18213
3.16	3.84663	0.04524	3.56623	0.0639	3.45513	0.06985	3.36225	0.04193			13.8	3.77492	0.10113	3.01157	0.18256
3.348	3.82476	0.04521	3.56557	0.06382	3.50977	0.06979	3.32974	0.04208			14.14	3.75859	0.09625	2.86494	0.17375
3.536	3.84452	0.04525	3.55773	0.06381	3.46134	0.06978	3.30782	0.06159			14.48	3.85109	0.09843	2.89287	0.17767
3.724	3.83675	0.0452	3.53487	0.06368	3.50115	0.07002	3.31008	0.06159			14.82	3.75678	0.09986	3.05089	0.18027
3.912	3.822	0.04515	3.55969	0.06369	3.42502	0.06929	3.2522	0.06159			15.16	3.86198	0.0966	3.07294	0.17437
4.1	3.84506	0.04519	3.55577	0.06357	3.46021	0.06978	3.2229	0.06159			15.5	3.77673	0.09708	2.92113	0.17523
4.288	3.8347	0.0451	3.57503	0.0636	3.47095	0.06972	3.24831	0.06159			15.84	3.80765	0.0974	2.96751	0.17582
4.476	3.81031	0.04518	3.54996	0.06363	3.42865	0.07018	3.2469	0.09931			16.18	3.813	0.09914	3.02381	0.17895
4.664	3.82688	0.0451	3.53601	0.06359	3.50652	0.06982	3.23608	0.09933			16.52	3.76222	0.10199	3.05393	0.1841
4.852	3.84907	0.04509	3.55982	0.06351	3.53285	0.06976	3.20317	0.09887			16.86	3.84565	0.0938	2.95671	0.16932
5.04	3.84005	0.04514	3.55369	0.0638	3.49758	0.06985	3.21574	0.09875			17.2	3.80575	0.09165	2.97399	0.16545
5.228	3.8474	0.0452	3.52822	0.06353	3.51159	0.06961	3.21162	0.09858			17.54	3.84203	0.10308	3.02448	0.18607
5.416	3.84005	0.04509	3.59974	0.06387	3.50553	0.06979	3.30366	0.09839			17.88	3.78761	0.10315	2.95597	0.1862
5.604	3.86076	0.04504	3.56596	0.06407	3.50454	0.06951	3.27356	0.10016			18.22	3.80007	0.09407	3.0382	0.16981
5.792	3.85241	0.04505	3.58005	0.06377	3.52831	0.06978	3.27655	0.09994			18.56	3.83114	0.10089	2.93356	0.18213
5.98	3.85259	0.04496	3.54203	0.0638	3.45657	0.07011	3.22904	0.09977			18.9	3.79668	0.10113	3.00721	0.18256
6.168	3.84706	0.0449	3.54642	0.06371	3.50508	0.06997	3.26545	0.09965			19.24	3.85472	0.09625	2.98327	0.17375
6.356	3.83281	0.04495	3.5374	0.06381	3.49895	0.0698	3.23721	0.09955			19.58	3.74952	0.09843	2.96903	0.17767
6.544	3.85128	0.04496	3.5524	0.06375	3.54465	0.06982	3.23834	0.09931			19.92	3.77673	0.09986	2.99613	0.18027
6.732	3.84526	0.04492	3.54021	0.06368	3.50909	0.06998	3.27593	0.09933			20.26	3.81856	0.0966	2.99432	0.17437
6.92	3.8246	0.04481	3.52369	0.06388	3.50303	0.0701	3.1959	0.09887			20.6	3.77492	0.09708	2.9653	0.17523
7.108	3.84082	0.04475	3.53453	0.06382	3.51151	0.06967	3.26516	0.09875
7.296	3.85958	0.04486	3.58498	0.06371	3.48745	0.06988	3.24538	0.09858
7.484	3.83649	0.04469	3.5598	0.06383	3.50576	0.06972	3.24048	0.09839
7.672	3.86297	0.04477	3.50988	0.06368	3.47814	0.07003	3.23992	0.09792
7.86	3.85638	0.04481	3.53701	0.06394	3.5047	0.07024	3.26471	0.10026
8.048	3.88164	0.04475	3.54537	0.06361	3.53739	0.07035	3.25344	0.10016
8.236	3.8574	0.04477	3.5374	0.06385	3.52362	0.07031	3.24983	0.09994
8.424	3.86941	0.04475	3.56199	0.0638	3.50674	0.0705	3.25096	0.09977
8.612	3.83732	0.04475	3.50233	0.06388	3.50901	0.07051	3.28658	0.09965
8.8	3.82589	0.04473	3.54222	0.06376	3.52415	0.07007	3.25434	0.09955
8.988	3.84535	0.04469	3.54685	0.06368	3.53648	0.07053	3.25773	0.09931
9.176	3.88202	0.04464	3.55297	0.06396	3.49365	0.07003	3.26443	0.09933
9.364	3.86364	0.04468	3.54585	0.06375	3.51416	0.07011	3.2668	0.09887
9.552	3.85043	0.04457	3.56735	0.06402	3.49888	0.06994	3.25153	0.09875
9.74	3.8647	0.0446	3.52985	0.06387	3.52967	0.07041	3.25727	0.09858
9.928	3.87569	0.04459	3.52598	0.0637	3.49848	0.07029	3.24093	0.09839
10.116	3.86726	0.04462	3.53606	0.06377	3.5102	0.07043	3.26285	0.09792
10.304	3.8861	0.04456	3.53137	0.06386	3.48936	0.06996	3.24736	0.09765
10.492	3.85742	0.04455	3.5523	0.06366	3.52453	0.07013	3.27317	0.09724
10.68	3.86289	0.04445	3.53606	0.06362	3.49197	0.07007	3.26866	0.09689
10.868	3.87418	0.04439	3.53969	0.06369	3.48285	0.0706	3.23186	0.09681
11.056	3.85724	0.04443	3.54619	0.06364	3.46071	0.07037	3.2921	0.09648
11.244	3.85442	0.04439	3.52941	0.06357	3.47764	0.07103	3.25339	0.09633
11.432	3.87957	0.04441	3.51198	0.06372	3.50369	0.07047	3.29966	0.09614
11.62	3.8764	0.04444	3.54915	0.06375	3.46982	0.0708	3.28016	0.096
11.808	3.87211	0.04427	3.56782	0.06364	3.46461	0.07068	3.29487	0.09587
11.996	3.88503	0.04439	3.50075	0.06356	3.48806	0.07006	3.25688	0.09592
12.184	3.8762	0.04438	3.54122	0.06367	3.46722	0.07016	3.26984	0.09546
12.372	3.86361	0.04435	3.51704	0.06385	3.48936	0.07031	3.27627	0.09542
12.56	3.87828	0.04434	3.53434	0.06355	3.48936	0.07023	3.24054	0.09539
12.748	3.87529	0.04427	3.54905	0.06355	3.49978	0.07067	3.25818	0.09522
12.936	3.84137	0.04433	3.51107	0.06362	3.51802	0.07031	3.2407	0.09515
13.124	3.85895	0.04431	3.51465	0.06344	3.51281	0.0706	3.22673	0.09499
13.312	3.86275	0.04434	3.53238	0.06345	3.52714	0.07033	3.27931	0.09483
13.5	3.87182	0.04429	3.49555	0.06349	3.50499	0.07034	3.27863	0.09463
13.688	3.86488	0.04422	3.49674	0.06368	3.46982	0.07009	3.265	0.09465
13.876	3.85276	0.04426	3.54986	0.06361	3.52583	0.07026	3.29532	0.09474
14.064	3.86357	0.04423	3.56204	0.06367	3.51541	0.0705	3.29503	0.09461
14.252	3.83727	0.04424	3.50911	0.06347	3.49067	0.07022	3.24623	0.09439
14.44	3.85043	0.04424	3.52158	0.06349	3.5063	0.07055	3.29425	0.09417
14.628	3.8457	0.04422	3.50324	0.06352	3.49848	0.07036	3.27452	0.09399
14.816	3.84741	0.04426	3.54781	0.06355	3.49067	0.07086	3.27768	0.09396
15.004	3.87629	0.04418	3.52153	0.06366	3.52323	0.0707	3.25733	0.09382
15.192	3.84313	0.04413	3.52407	0.06362	3.48415	0.07111	3.2628	0.09399
15.38	3.85609	0.04416	3.56395	0.06349	3.49067	0.07069	3.28692	0.09372
15.568	3.87586	0.0441	3.51518	0.06344	3.5089	0.07035	3.29098	0.09348
15.756	3.87677	0.04411	3.48699	0.06363	3.48415	0.07032	3.28799	0.09355
15.944	3.85928	0.04413	3.52813	0.06363	3.50239	0.07079	3.28613	0.09354
16.132	3.86996	0.04407	3.53744	0.06351	3.5076	0.07047	3.2823	0.0933
16.32	3.86938	0.04411	3.52707	0.06353	3.49718	0.07081	3.29413	0.09325
16.508	3.86747	0.0441	3.52965	0.06346	3.54668	0.07077	3.26511	0.0931
16.696	3.87147	0.044	3.51011	0.0635	3.51151	0.07115	3.30118	0.09307
16.884	3.88281	0.04402	3.53782	0.06345	3.561	0.07065	3.27689	0.0929
17.072	3.85176	0.04409	3.56706	0.06354	3.47634	0.07092	3.28083	0.09313
17.26	3.89262	0.04398	3.58058	0.06359	3.53495	0.07061	3.26855	0.09288
17.448	3.89819	0.04399	3.53142	0.0634	3.5102	0.07085	3.32924	0.09294
17.636	3.88678	0.04394	3.53238	0.06356	3.5102	0.07126	3.30247	0.09277
17.824	3.89204	0.04399	3.51824	0.06346	3.49067	0.07038	3.30208	0.09263
18.012	3.85724	0.04404	3.53663	0.06341	3.53756	0.0711	3.32738	0.09253
18.2	3.86994	0.04396	3.5608	0.06329	3.48806	0.07132	3.30214	0.09248
18.388	3.88281	0.04388	3.55369	0.06338	3.53886	0.07141	3.33268	0.09244
18.576	3.89553	0.04387	3.54508	0.06344	3.55189	0.07112	3.28337	0.0924
18.764	3.90134	0.04388	3.51776	0.06347	3.57273	0.07094	3.28818	0.09224
18.952	3.89479	0.04394	3.5501	0.0635	3.5063	0.07049	3.29966	0.09205
19.14	3.86571	0.04396	3.59782	0.06353	3.51672	0.07074	3.26638	0.09223
19.328	3.84737	0.04388	3.51996	0.06331	3.50239	0.07109	3.28563	0.09197
19.516	3.85513	0.04388	3.59596	0.06341	3.5089	0.07078	3.28067	0.09177
19.704	3.865	0.04388	3.53357	0.06344	3.53365	0.07094	3.27296	0.0918
19.892	3.88264	0.04383	3.52354	0.06326	3.48025	0.07094	3.23173	0.09149
20.08	3.87559	0.04384	3.54351	0.0634	3.53365	0.07138	3.25354	0.0915

## Sheet: Fig.6e,f
Figure 6e																Figure 6f
Time (s)	PLH	SD	VPM	SD	CA3	SD	BMA	SD	Cpu	SD	LV	SD	M1	SD						F570/F695																	95%Confidence intervals
0	3.60738	0.06353	3.74127	0.07816	3.64584	0.05318	3.47402	0.0635	3.59973	0.05308	3.91699	0.02716	3.90379	0.02434			Region	Parameter	1	2	3	4	5	6	7	8	9	10	11	12	13	14	15	Mean	SD	P value	Lower limit	Upper limit
0.1	3.62431	0.06389	3.73001	0.07751	3.62647	0.05291	3.46628	0.06303	3.59117	0.0528	3.89904	0.02702	3.89358	0.02432			PLH	Normal	3.734	3.211	3.636	3.636	3.719	3.7	3.66	3.667	3.859	3.665	3.595	3.517	3.554	3.503	3.474	3.609	0.148
0.2	3.63836	0.06419	3.72767	0.07737	3.63449	0.05351	3.46244	0.0628	3.60319	0.0532	3.91919	0.02733	3.86645	0.02427				Tail suspension stimulation	3.09	3.226	3.22	3.203	3.228	3.221	3.22	3.214	3.203	3.395	3.429	3.223	3.183	3.215	3.209	3.232	0.081	7.8945e-07	0.280365	0.473102
0.3	3.63825	0.06419	3.73177	0.07761	3.6776	0.05358	3.48669	0.06427	3.61118	0.05346	3.91331	0.02736	3.8957	0.02432			LHb	Normal	3.964	3.954	3.681	3.697	3.693	3.556	3.709	3.648	3.674	3.809	3.648	3.674	3.809	3.681	3.523	3.715	0.124
0.4	3.66367	0.06473	3.71087	0.07639	3.64725	0.0534	3.44693	0.06185	3.59674	0.05298	3.93151	0.02727	3.85406	0.02424				Tail suspension stimulation	3.306	3.22	3.219	3.142	3.107	3.167	3.107	3.2	3.156	3.188	3.18	3	3.117	3.121	3.1	3.155	0.07	7.8717e-12	0.500714	0.617952
0.5	3.65776	0.06461	3.75462	0.07894	3.63944	0.0534	3.4672	0.06309	3.61212	0.0535	3.93193	0.02728	3.87535	0.02428			VPM	Normal	3.91	3.69	3.683	3.695	3.633	3.764	3.498	3.742	3.752	3.723	3.819	3.752	3.723	3.819	3.742	3.73	0.092
0.6	3.64571	0.06435	3.72697	0.07733	3.67828	0.05354	3.48543	0.06419	3.61814	0.0537	3.91108	0.02735	3.8917	0.02431				Tail suspension stimulation	3.225	3.167	3.11	3.126	3.122	2.919	3.138	3.079	3.103	3.233	3.079	3.103	3.233	3.11	3.126	3.125	0.077	1.6599e-11	0.537829	0.671771
0.7	3.64782	0.06439	3.74728	0.07851	3.62516	0.05303	3.46403	0.06289	3.60284	0.05319	3.90728	0.02709	3.90791	0.02434			Po	Normal	3.964	3.791	3.9	3.851	3.909	3.884	3.96	3.864	3.928	3.934	3.867	3.938	3.885	3.904	3.897	3.898	0.045
0.8	3.65631	0.06458	3.7506	0.07871	3.63818	0.05295	3.45302	0.06222	3.61374	0.05355	3.90218	0.02705	3.86539	0.02427				Tail suspension stimulation	3.26	3.156	3.145	3.101	3.154	3.131	2.98	3.113	3.171	3.176	3.115	3.18	3.131	3.149	3.143	3.14	0.058	3.6165e-16	0.719596	0.796537
0.9	3.64714	0.06438	3.74087	0.07814	3.64039	0.05297	3.49664	0.06488	3.59451	0.05291	3.90323	0.02705	3.87661	0.02429			VL	Normal	3.753	3.637	3.41	3.426	3.422	3.388	3.438	3.379	3.24	3.533	3.379	3.403	3.533	3.41	3.426	3.452	0.121
1	3.62589	0.06393	3.77302	0.08001	3.63511	0.05325	3.47247	0.06341	3.59781	0.05302	3.92201	0.0272	3.90171	0.02433				Tail suspension stimulation	3.12	2.8	2.909	2.932	2.968	2.843	2.868	2.786	2.913	2.89	2.903	2.822	2.973	2.926	2.909	2.904	0.082	2.3326e-11	0.485476	0.609857
1.1	3.6024	0.06343	3.7506	0.07871	3.64597	0.05299	3.50275	0.06525	3.6188	0.05372	3.90463	0.02706	3.90821	0.02434			CA3	Normal	3.935	3.331	3.834	3.532	3.622	3.632	3.661	3.656	3.645	3.601	3.613	3.671	3.676	3.615	3.68	3.647	0.131
1.2	3.6135	0.06366	3.74087	0.07814	3.64034	0.05303	3.47643	0.06365	3.58669	0.05265	3.90749	0.02709	3.89031	0.02431				Tail suspension stimulation	3.303	3.193	3.42	3.253	3.306	3.242	3.28	3.264	3.265	3.281	3.262	3.234	3.234	3.216	3.25	3.267	0.052	1.13e-09	0.322333	0.4378
1.3	3.59805	0.06333	3.77302	0.08001	3.62887	0.05296	3.45621	0.06242	3.62729	0.054	3.90288	0.02705	3.89938	0.02433			Cpu	Normal	3.863	3.754	3.452	3.563	3.481	3.52	3.536	3.532	3.536	3.532	3.498	3.548	3.489	3.513	3.643	3.564	0.11
1.4	3.58948	0.06315	3.74728	0.07851	3.64299	0.0537	3.44074	0.06148	3.59396	0.05289	3.9155	0.02743	3.89289	0.02432				Tail suspension stimulation	3.101	3.205	3.251	3.395	3.205	3.235	3.286	3.183	3.262	3.199	3.265	3.225	3.216	3.261	3.207	3.233	0.063	7.2325e-07	0.246905	0.414962
1.5	3.61592	0.06372	3.7356	0.07783	3.6651	0.05322	3.47302	0.06344	3.61906	0.05373	3.91992	0.02718	3.89732	0.02432			BMA	Normal	3.731	3.638	3.541	3.434	3.338	3.567	3.55	3.46	3.508	3.69	3.573	3.57	3.522	3.51	3.568	3.547	0.097
1.6	3.59043	0.06317	3.72224	0.07705	3.63754	0.05334	3.48058	0.0639	3.60864	0.05338	3.92746	0.02724	3.86965	0.02427				Tail suspension stimulation	3.073	2.95	3.173	3.005	3.087	2.968	3.054	2.99	3.01	2.923	3.064	2.997	3.118	2.966	2.976	3.024	0.069	3.7477e-10	0.449984	0.59615
1.7	3.60617	0.06351	3.7506	0.07871	3.65523	0.05308	3.46994	0.06325	3.61663	0.05365	3.91077	0.02711	3.87352	0.02428			BLA	Normal	3.532	3.434	3.233	3.137	3.373	3.334	3.364	3.345	3.325	3.336	3.331	3.371	3.373	3.334	3.364	3.346	0.086
1.8	3.59718	0.06332	3.74087	0.07814	3.6443	0.05308	3.47268	0.06342	3.58978	0.05275	3.91084	0.02711	3.90806	0.02434				Tail suspension stimulation	3.014	2.917	2.82	2.714	2.866	2.875	2.838	2.906	2.929	2.898	2.91	2.905	2.868	2.867	2.8	2.875	0.067	2.571e-15	0.443094	0.498106
1.9	3.60082	0.06339	3.77302	0.08001	3.65405	0.05348	3.45989	0.06264	3.60311	0.05319	3.93731	0.02732	3.86493	0.02426			Tu	Normal	3.963	3.962	3.89	3.79	3.964	3.924	3.964	3.961	3.954	3.959	3.908	3.941	3.951	3.95	3.956	3.936	0.046
2	3.59945	0.06336	3.74728	0.07851	3.63785	0.05326	3.45983	0.06264	3.60864	0.05338	3.92264	0.0272	3.88866	0.02431				Tail suspension stimulation	3.962	3.881	3.78	3.68	3.908	3.906	3.898	3.906	3.794	3.9	3.905	3.91	3.898	3.901	3.908	3.876	0.071	8.1e-05	0.03652	0.08348
2.1	3.6004	0.06338	3.7356	0.07783	3.62944	0.0532	3.4878	0.06434	3.60624	0.0533	3.9188	0.02717	3.87058	0.02427			VP	Normal	3.963	3.964	3.885	3.778	3.682	3.958	3.956	3.919	3.961	3.961	3.956	3.957	3.954	3.95	3.957	3.92	0.082
2.2	3.60411	0.06346	3.72224	0.07705	3.62909	0.05305	3.44385	0.06167	3.62545	0.05394	3.90861	0.0271	3.90465	0.02434				Tail suspension stimulation	3.95	3.845	3.768	3.669	3.57	3.964	3.867	3.96	3.961	3.956	3.964	3.961	3.961	3.92	3.95	3.884	0.123	0.027449	0.004585	0.066749
2.3	3.59808	0.06334	3.73579	0.07784	3.63601	0.05324	3.50571	0.06543	3.62635	0.05397	3.92097	0.02719	3.88024	0.02429			ic	Normal	3.964	3.947	3.95	3.844	3.747	3.956	3.961	3.947	3.961	3.96	3.952	3.961	3.928	3.927	3.915	3.928	0.059
2.4	3.60799	0.06355	3.76661	0.07964	3.64529	0.05311	3.4598	0.06264	3.60745	0.05334	3.91266	0.02713	3.91013	0.02435				Tail suspension stimulation	3.961	3.96	3.948	3.849	3.749	3.649	3.961	3.951	3.957	3.941	3.96	3.95	3.945	3.908	3.9	3.906	0.091	0.300875	-0.02199	0.066123
2.5	3.62338	0.06387	3.75216	0.0788	3.6399	0.05314	3.482	0.06399	3.6217	0.05382	3.91426	0.02714	3.85533	0.02425			LV	Normal	3.964	3.928	3.768	3.933	3.668	3.93	3.934	3.929	3.931	3.942	3.87	3.931	3.942	3.932	3.933	3.902	0.08
2.6	3.61772	0.06375	3.76251	0.0794	3.64365	0.05341	3.46852	0.06317	3.6129	0.05352	3.93221	0.02728	3.90453	0.02434				Tail suspension stimulation	3.738	3.644	3.538	3.445	3.876	3.871	3.897	3.838	3.864	3.877	3.946	3.878	3.836	3.868	3.887	3.8	0.145	0.026698	0.013646	0.190621
2.7	3.59784	0.06333	3.76009	0.07926	3.65061	0.05337	3.4806	0.0639	3.61509	0.0536	3.92949	0.02726	3.87782	0.02429			M1	Normal	3.799	3.964	3.961	3.696	3.847	3.936	3.937	3.866	3.919	3.921	3.883	3.9	3.911	3.866	3.889	3.886	0.069
2.8	3.60635	0.06351	3.73306	0.07768	3.63431	0.05322	3.47666	0.06366	3.59734	0.053	3.91964	0.02718	3.87932	0.02429				Tail suspension stimulation	3.961	3.783	3.681	3.584	3.877	3.8	3.85	3.815	3.859	3.807	3.84	3.828	3.838	3.848	3.838	3.814	0.086	0.012127	0.01847	0.12633
2.9	3.59354	0.06324	3.73884	0.07802	3.63044	0.05327	3.48151	0.06396	3.58014	0.05243	3.92285	0.02721	3.86171	0.02426			M2	Normal	3.915	3.956	3.951	3.923	3.955	3.949	3.941	3.953	3.705	3.948	3.951	3.949	3.942	3.96	3.925	3.928	0.063
3	3.60772	0.06354	3.74025	0.0781	3.66184	0.05339	3.46943	0.06322	3.62103	0.05379	3.93137	0.02727	3.87119	0.02428				Tail suspension stimulation	3.678	3.567	3.957	3.956	3.799	3.791	3.802	3.79	3.795	3.822	3.79	3.695	3.822	3.796	3.799	3.791	0.096	0.000447	0.072852	0.202348
3.1	3.59191	0.0632	3.71326	0.07653	3.64127	0.05329	3.49633	0.06486	3.61595	0.05362	3.92446	0.02722	3.87465	0.02428			S1FL	Normal	3.951	3.65	3.948	3.876	3.87	3.873	3.858	3.872	3.899	3.851	3.875	3.851	3.863	3.877	3.844	3.864	0.067
3.2	3.59713	0.06332	3.74609	0.07844	3.62408	0.0534	3.48695	0.06429	3.62807	0.05403	3.93165	0.02727	3.88201	0.0243				Tail suspension stimulation	3.956	3.879	3.762	3.784	3.958	3.787	3.784	3.749	3.779	3.796	3.814	3.783	3.781	3.693	3.816	3.808	0.072	0.056784	-0.001846	0.113446
3.3	3.61207	0.06363	3.74127	0.07816	3.62019	0.05359	3.49264	0.06463	3.60614	0.0533	3.92422	0.02737	3.90455	0.02434			S2	Normal	3.963	3.838	3.729	3.634	3.96	3.933	3.953	3.928	3.916	3.964	3.866	3.866	3.931	3.964	3.921	3.891	0.095
3.4	3.59631	0.0633	3.73856	0.078	3.63225	0.05283	3.44285	0.06161	3.57303	0.05219	3.89394	0.02698	3.91031	0.02435				Tail suspension stimulation	3.613	3.923	3.493	3.836	3.839	3.829	3.831	3.83	3.834	3.782	3.834	3.827	3.839	3.836	3.834	3.799	0.106	0.013208	0.022522	0.162278
3.5	3.55856	0.06249	3.73181	0.07761	3.63012	0.05356	3.46275	0.06281	3.5873	0.05267	3.9261	0.02736	3.88924	0.02431			LO	Normal	3.964	3.962	3.821	3.964	3.822	3.96	3.817	3.819	3.899	3.822	3.822	3.82	3.82	3.822	3.822	3.864	0.065
3.6	3.60272	0.06343	3.7459	0.07843	3.63875	0.05347	3.50533	0.0654	3.59189	0.05282	3.93654	0.02731	3.87302	0.02428				Tail suspension stimulation	3.964	3.964	3.662	3.861	3.813	3.807	3.88	3.808	3.783	3.796	3.806	3.815	3.789	3.796	3.812	3.824	0.074	0.027628	0.005094	0.074906
3.7	3.58236	0.063	3.73027	0.07752	3.62822	0.0532	3.47566	0.0636	3.60364	0.05321	3.91852	0.02717	3.89659	0.02432			S1VLP	Normal	3.473	3.574	3.672	3.904	3.913	3.907	3.89	3.908	3.883	3.896	3.906	3.915	3.889	3.896	3.912	3.836	0.141
3.8	3.56391	0.06261	3.74127	0.07816	3.63266	0.05272	3.48655	0.06426	3.60991	0.05342	3.88647	0.02692	3.84246	0.02422				Tail suspension stimulation	3.35	3.471	3.572	3.66	3.893	3.964	3.896	3.884	3.889	3.916	3.884	3.889	3.916	3.844	3.893	3.795	0.188	0.052995	-0.00061	0.082876
3.9	3.61105	0.06361	3.73001	0.07751	3.62841	0.05274	3.47938	0.06383	3.58382	0.05255	3.88829	0.02694	3.89316	0.02432			FrA	Normal	3.45	3.571	3.672	3.76	3.893	3.964	3.896	3.884	3.889	3.916	3.884	3.889	3.916	3.844	3.893	3.821	0.146
4	3.60604	0.0635	3.72767	0.07737	3.63797	0.05308	3.48634	0.06425	3.62109	0.0538	3.9107	0.02711	3.86692	0.02427				Tail suspension stimulation	3.414	3.869	3.855	3.863	3.515	3.866	3.612	3.867	3.839	3.854	3.865	3.876	3.847	3.855	3.871	3.791	0.149	0.481461	-0.059363	0.119763
4.1	3.59325	0.06323	3.73177	0.07761	3.63582	0.0534	3.45475	0.06233	3.59687	0.05299	3.93172	0.02727	3.88355	0.0243			PrL	Normal	3.812	3.715	3.764	3.666	3.834	3.834	3.834	3.834	3.833	3.835	3.835	3.834	3.832	3.834	3.833	3.809	0.052
4.2	3.59288	0.06322	3.71087	0.07639	3.63821	0.05327	3.48322	0.06406	3.60805	0.05336	3.92306	0.02721	3.86959	0.02427				Tail suspension stimulation	3.409	3.499	3.62	3.858	3.849	3.861	3.858	3.823	3.853	3.87	3.888	3.857	3.855	3.867	3.89	3.79	0.152	0.622969	-0.059228	0.095495
4.3	3.5705	0.06275	3.75462	0.07894	3.63746	0.05342	3.49995	0.06508	3.62234	0.05384	3.93298	0.02728	3.87847	0.02429			VO	Normal	3.948	3.748	3.65	3.548	3.849	3.848	3.848	3.848	3.847	3.85	3.849	3.848	3.846	3.848	3.848	3.815	0.097
4.4	3.61223	0.06364	3.72697	0.07733	3.61361	0.05356	3.46009	0.06265	3.57195	0.05215	3.9233	0.02736	3.87462	0.02428				Tail suspension stimulation	3.788	3.568	3.48	3.828	3.844	3.831	3.828	3.793	3.823	3.84	3.858	3.827	3.825	3.837	3.86	3.789	0.11	0.359564	-0.033121	0.085521
4.5	3.5841	0.06304	3.743	0.07826	3.63959	0.05323	3.46701	0.06307	3.61767	0.05368	3.92041	0.02719	3.84647	0.02423			DLO	Normal	3.775	3.819	3.719	3.619	3.915	3.915	3.914	3.91	3.912	3.912	3.915	3.915	3.913	3.912	3.915	3.865	0.092
4.6	3.60664	0.06352	3.74728	0.07851	3.6341	0.05287	3.48977	0.06446	3.61206	0.05349	3.89681	0.027	3.86434	0.02426				Tail suspension stimulation	3.588	3.679	3.826	3.848	3.839	3.864	3.848	3.813	3.843	3.86	3.878	3.847	3.845	3.857	3.88	3.821	0.08	0.100466	-0.009734	0.098401
4.7	3.59478	0.06327	3.7356	0.07783	3.62878	0.05331	3.45404	0.06229	3.59308	0.05286	3.92606	0.02723	3.89482	0.02432			Gro	Normal	3.598	3.961	3.854	3.851	3.613	3.852	3.851	3.847	3.849	3.849	3.852	3.852	3.85	3.85	3.852	3.825	0.094
4.8	3.61152	0.06362	3.72224	0.07705	3.6398	0.05321	3.49065	0.06451	3.61677	0.05365	3.91936	0.02718	3.87868	0.02429				Tail suspension stimulation	3.678	3.89	3.906	3.783	3.784	3.784	3.784	3.964	3.783	3.785	3.785	3.784	3.782	3.784	3.783	3.804	0.068	0.330471	-0.024201	0.067134
4.9	3.58785	0.06312	3.73579	0.07784	3.63479	0.05332	3.4769	0.06368	3.59588	0.05295	3.92627	0.02723	3.89954	0.02433			MO	Normal	3.818	3.843	3.826	3.964	3.839	3.851	3.848	3.709	3.843	3.86	3.878	3.612	3.845	3.857	3.88	3.832	0.079
5	3.62149	0.06383	3.74397	0.07832	3.62312	0.05359	3.46338	0.06285	3.63182	0.05416	3.90408	0.02737	3.88337	0.0243				Tail suspension stimulation	3.67	3.571	3.894	3.904	3.814	3.714	3.858	3.858	3.857	3.86	3.859	3.858	3.856	3.858	3.858	3.819	0.093	0.70068	-0.054783	0.079316
5.1	3.58716	0.0631	3.73702	0.07791	3.63976	0.05298	3.48053	0.0639	3.60534	0.05327	3.90365	0.02706	3.88241	0.0243			AOL	Normal	3.569	3.893	3.876	3.898	3.889	3.678	3.898	3.863	3.672	3.91	3.928	3.897	3.895	3.907	3.93	3.847	0.111
5.2	3.60388	0.06346	3.73741	0.07794	3.65213	0.05298	3.4822	0.064	3.6052	0.05326	3.904	0.02706	3.90223	0.02433				Tail suspension stimulation	3.453	3.364	3.898	3.473	3.913	3.907	3.672	3.909	3.885	3.897	3.906	3.915	3.892	3.898	3.912	3.793	0.198	0.323682	-0.059147	0.167013
5.3	3.58044	0.06296	3.74011	0.07809	3.6491	0.05298	3.45958	0.06262	3.61941	0.05374	3.90393	0.02706	3.88576	0.0243
5.4	3.57084	0.06276	3.73306	0.07768	3.64374	0.05311	3.47113	0.06332	3.60886	0.05339	3.91231	0.02712	3.87996	0.02429
5.5	3.59167	0.0632	3.73884	0.07802	3.63698	0.05331	3.45895	0.06258	3.6011	0.05313	3.92592	0.02723	3.88107	0.02429
5.6	3.62067	0.06382	3.74025	0.0781	3.64399	0.05317	3.46431	0.06291	3.61832	0.0537	3.91678	0.02716	3.89987	0.02433
5.7	3.59333	0.06323	3.71326	0.07653	3.64817	0.05312	3.48478	0.06415	3.59549	0.05294	3.91308	0.02713	3.88319	0.0243
5.8	3.59228	0.06321	3.76122	0.07933	3.6169	0.0535	3.4833	0.06406	3.61089	0.05346	3.90821	0.02732	3.89377	0.02432
5.9	3.612	0.06363	3.7463	0.07846	3.61075	0.05303	3.48807	0.06435	3.62531	0.05394	3.90742	0.02709	3.86614	0.02427
6	3.58574	0.06307	3.74362	0.0783	3.65892	0.05315	3.47176	0.06336	3.58818	0.0527	3.9151	0.02715	3.87647	0.02429
6.1	3.59267	0.06322	3.7336	0.07772	3.63201	0.05316	3.46362	0.06287	3.60497	0.05326	3.91573	0.02715	3.91092	0.02435
6.2	3.58487	0.06305	3.74482	0.07837	3.61804	0.05314	3.46799	0.06313	3.59556	0.05294	3.91482	0.02714	3.87479	0.02428
6.3	3.6039	0.06346	3.72533	0.07723	3.63345	0.0528	3.46933	0.06322	3.6164	0.05364	3.89234	0.02697	3.89785	0.02433
6.4	3.61165	0.06362	3.73576	0.07784	3.62074	0.05299	3.45576	0.06239	3.60432	0.05324	3.90463	0.02706	3.92056	0.02437
6.5	3.59887	0.06335	3.73001	0.07751	3.62701	0.05326	3.49694	0.06489	3.6137	0.05355	3.92236	0.0272	3.86939	0.02427
6.6	3.60522	0.06349	3.72767	0.07737	3.64076	0.0532	3.46852	0.06317	3.60819	0.05336	3.91873	0.02717	3.90276	0.02433
6.7	3.59955	0.06337	3.73177	0.07761	3.63942	0.05291	3.47428	0.06352	3.60413	0.05323	3.89925	0.02702	3.90455	0.02434
6.8	3.58964	0.06316	3.71087	0.07639	3.61987	0.05323	3.46443	0.06292	3.63411	0.05423	3.92069	0.02719	3.91031	0.02435
6.9	3.58223	0.063	3.75462	0.07894	3.6378	0.0533	3.48228	0.064	3.62396	0.05389	3.92509	0.02722	3.88924	0.02431
7	3.58864	0.06313	3.72697	0.07733	3.64221	0.0531	3.47733	0.0637	3.62891	0.05406	3.91161	0.02712	3.87302	0.02428
7.1	3.61579	0.06371	3.7463	0.07846	3.64816	0.05321	3.4661	0.06302	3.62776	0.05402	3.91943	0.02718	3.89659	0.02432
7.2	3.59663	0.0633	3.75607	0.07902	3.64331	0.05352	3.48098	0.06392	3.61781	0.05369	3.90954	0.02733	3.84246	0.02422
7.3	3.60446	0.06347	3.73439	0.07776	3.64341	0.05329	3.45505	0.06235	3.60413	0.05323	3.92453	0.02722	3.89316	0.02432
7.4	3.58627	0.06308	3.75337	0.07887	3.64752	0.05274	3.4446	0.06171	3.63411	0.05423	3.88815	0.02694	3.86692	0.02427
7.5	3.59191	0.0632	3.72533	0.07723	3.65008	0.05304	3.46508	0.06296	3.62396	0.05389	3.90798	0.02709	3.88355	0.0243
7.6	3.6091	0.06357	3.75134	0.07875	3.64624	0.05272	3.44673	0.06184	3.62891	0.05406	3.88675	0.02693	3.86959	0.02427
7.7	3.59655	0.0633	3.73001	0.07751	3.64605	0.05304	3.48843	0.06438	3.62776	0.05402	3.90784	0.02709	3.87847	0.02429
7.8	3.60192	0.06342	3.72767	0.07737	3.63763	0.05319	3.46311	0.06284	3.61781	0.05369	3.91754	0.02716	3.87462	0.02428
7.9	3.6242	0.06389	3.73177	0.07761	3.62081	0.053	3.46456	0.06293	3.62211	0.05383	3.90554	0.02707	3.84647	0.02423
8	3.5845	0.06305	3.71087	0.07639	3.6459	0.05353	3.43977	0.06142	3.5958	0.05295	3.91059	0.02734	3.86434	0.02426
8.1	3.6136	0.06367	3.75462	0.07894	3.64068	0.05329	3.47315	0.06345	3.59732	0.053	3.92439	0.02722	3.89482	0.02432
8.2	3.6083	0.06355	3.72697	0.07733	3.6308	0.05323	3.47974	0.06385	3.57156	0.05214	3.92055	0.02719	3.87868	0.02429
8.3	3.60227	0.06342	3.74111	0.07815	3.6449	0.0528	3.4755	0.06359	3.60624	0.0533	3.89213	0.02697	3.89954	0.02433
8.4	3.59046	0.06317	3.70888	0.07628	3.64248	0.05324	3.47211	0.06338	3.61308	0.05353	3.92132	0.02719	3.88337	0.0243
8.5	3.60931	0.06357	3.72755	0.07736	3.64323	0.05292	3.46653	0.06305	3.60868	0.05338	3.89995	0.02703	3.88241	0.0243
8.6	3.59789	0.06333	3.71892	0.07686	3.64861	0.05341	3.47345	0.06347	3.60516	0.05326	3.93256	0.02728	3.90223	0.02433
8.7	3.59842	0.06334	3.75595	0.07902	3.6317	0.05319	3.48464	0.06415	3.59936	0.05307	3.91789	0.02717	3.88576	0.0243
8.8	3.5952	0.06327	3.70779	0.07621	3.63473	0.05347	3.47771	0.06372	3.60655	0.05331	3.93605	0.02731	3.87996	0.02429
8.9	3.59475	0.06326	3.73122	0.07758	3.6449	0.05324	3.49524	0.06479	3.61818	0.0537	3.92111	0.02719	3.88107	0.02429
9	3.59887	0.06335	3.72029	0.07694	3.6086	0.05311	3.48697	0.06429	3.61097	0.05346	3.91224	0.02712	3.89987	0.02433
9.1	3.57551	0.06285	3.73142	0.07759	3.63203	0.053	3.4847	0.06415	3.6292	0.05407	3.90554	0.02707	3.88319	0.0243
9.2	3.5986	0.06335	3.76228	0.07939	3.6761	0.05285	3.47952	0.06383	3.6206	0.05378	3.89513	0.02699	3.89377	0.02432
9.3	3.58938	0.06315	3.74501	0.07838	3.62351	0.05342	3.45911	0.06259	3.61824	0.0537	3.93291	0.02728	3.86614	0.02427
9.4	3.58729	0.06311	3.71685	0.07674	3.6367	0.05348	3.4835	0.06408	3.61286	0.05352	3.93696	0.02731	3.87647	0.02429
9.5	3.57488	0.06284	3.73177	0.07761	3.64198	0.05329	3.47304	0.06344	3.59164	0.05281	3.92425	0.02722	3.91092	0.02435
9.6	3.59779	0.06333	3.73747	0.07794	3.64054	0.05356	3.46969	0.06324	3.61699	0.05366	3.924	0.02736	3.87479	0.02428
9.7	3.59779	0.06333	3.72361	0.07713	3.62932	0.05302	3.4647	0.06293	3.60612	0.0533	3.90679	0.02708	3.89785	0.02433
9.8	3.61221	0.06364	3.7479	0.07855	3.64584	0.05305	3.4916	0.06457	3.60264	0.05318	3.90868	0.0271	3.92056	0.02437
9.9	3.59552	0.06328	3.7713	0.07991	3.62647	0.05328	3.49385	0.06471	3.59746	0.05301	3.92397	0.02721	3.86939	0.02427
10	3.62151	0.06383	3.73915	0.07804	3.63449	0.05299	3.46583	0.063	3.62541	0.05394	3.90449	0.02706	3.90276	0.02433
10.1	3.59987	0.06337	3.71615	0.0767	3.6776	0.05303	3.49548	0.0648	3.62774	0.05402	3.90756	0.02709	3.89049	0.02431
10.2	3.60142	0.0655	3.71251	0.07649	3.64725	0.05354	3.47321	0.06345	3.59863	0.05304	3.9108	0.02735	3.89794	0.02433
10.3	3.60116	0.06552	3.72533	0.07723	3.63944	0.05301	3.48151	0.06396	3.62944	0.05408	3.90588	0.02707	3.8772	0.02429
10.4	3.5962	0.06587	3.7324	0.07765	3.67828	0.05327	3.47863	0.06378	3.60631	0.0533	3.92292	0.02721	3.88958	0.02431
10.5	3.5855	0.06515	3.72391	0.07715	3.62516	0.05262	3.48466	0.06415	3.61493	0.05359	3.87991	0.02687	3.90379	0.02434
10.6	3.59357	0.06556	3.72744	0.07736	3.63818	0.05307	3.49239	0.06462	3.61194	0.05349	3.90987	0.02711	3.89358	0.02432
10.7	3.58007	0.06545	3.73627	0.07787	3.64039	0.05263	3.47036	0.06328	3.6182	0.0537	3.88068	0.02688	3.86645	0.02427
10.8	3.59301	0.06542	3.73788	0.07796	3.63511	0.05315	3.49428	0.06473	3.62623	0.05397	3.91503	0.02714	3.8957	0.02432
10.9	3.60261	0.06534	3.73755	0.07795	3.64597	0.05297	3.48159	0.06396	3.60334	0.0532	3.90309	0.02705	3.85406	0.02424
11	3.5782	0.06516	3.73659	0.07789	3.64034	0.05293	3.44752	0.06189	3.62819	0.05403	3.90044	0.02703	3.87535	0.02428
11.1	3.55829	0.06586	3.74786	0.07855	3.62887	0.05312	3.44267	0.06159	3.61501	0.05359	3.91329	0.02713	3.8917	0.02431
11.2	3.60058	0.06563	3.73177	0.07761	3.64299	0.05268	3.47771	0.06372	3.5796	0.05241	3.88375	0.0269	3.90791	0.02434
11.3	3.58497	0.06548	3.71087	0.07639	3.6651	0.05287	3.45873	0.06257	3.57457	0.05224	3.89695	0.02701	3.86539	0.02427
11.4	3.58827	0.06484	3.75462	0.07894	3.63754	0.05297	3.45623	0.06242	3.61097	0.05346	3.90344	0.02706	3.87661	0.02429
11.5	3.57746	0.06535	3.72697	0.07733	3.65523	0.05349	3.44657	0.06183	3.59126	0.0528	3.91793	0.02732	3.90171	0.02433
11.6	3.60235	0.06525	3.74111	0.07815	3.6443	0.05298	3.47363	0.06348	3.58865	0.05271	3.90407	0.02706	3.90821	0.02434
11.7	3.59296	0.06512	3.72551	0.07724	3.65405	0.05266	3.48066	0.0639	3.57862	0.05238	3.88277	0.0269	3.89031	0.02431
11.8	3.57638	0.06532	3.72342	0.07712	3.63785	0.05291	3.462	0.06277	3.60674	0.05332	3.89918	0.02702	3.89938	0.02433
11.9	3.58152	0.06528	3.72102	0.07698	3.62944	0.05305	3.47881	0.06379	3.61405	0.05356	3.90847	0.02709	3.89289	0.02432
12	3.57849	0.06572	3.73932	0.07805	3.62909	0.05329	3.46717	0.06308	3.59465	0.05291	3.92432	0.02722	3.89732	0.02432
12.1	3.57567	0.06545	3.72455	0.07719	3.63601	0.05329	3.46882	0.06318	3.61212	0.0535	3.92474	0.02722	3.86965	0.02427
12.2	3.59077	0.06532	3.73122	0.07758	3.64529	0.05257	3.47367	0.06348	3.60002	0.05309	3.87712	0.02685	3.87352	0.02428
12.3	3.60034	0.06515	3.72029	0.07694	3.63989	0.05292	3.45028	0.06206	3.60174	0.05315	3.89995	0.02703	3.90806	0.02434
12.4	3.57464	0.0656	3.73142	0.07759	3.64365	0.05281	3.438	0.06131	3.60678	0.05332	3.89262	0.02697	3.86493	0.02426
12.5	3.59436	0.06487	3.73932	0.07805	3.65061	0.0528	3.48279	0.06403	3.58247	0.0525	3.89234	0.02697	3.88866	0.02431
12.6	3.61207	0.0653	3.74285	0.07825	3.63431	0.05261	3.47589	0.06361	3.56971	0.05208	3.87942	0.02687	3.87058	0.02427
12.7	3.60287	0.0647	3.71475	0.07662	3.63044	0.05304	3.50606	0.06545	3.61626	0.05363	3.90777	0.02709	3.90465	0.02434
12.8	3.6222	0.06449	3.73177	0.07761	3.66184	0.05291	3.4503	0.06206	3.60909	0.0534	3.89932	0.02702	3.88024	0.02429
12.9	3.61761	0.06472	3.73747	0.07794	3.64127	0.05281	3.46689	0.06307	3.64044	0.05444	3.89269	0.02697	3.91013	0.02435
13	3.6025	0.06451	3.72361	0.07713	3.62408	0.0528	3.45865	0.06257	3.58249	0.05251	3.89206	0.02697	3.85533	0.02425
13.1	3.60013	0.06514	3.7479	0.07855	3.62019	0.05251	3.47022	0.06327	3.59973	0.05308	3.87286	0.02682	3.90453	0.02434
13.2	3.59528	0.06439	3.73996	0.07809	3.63225	0.05235	3.4779	0.06374	3.59117	0.0528	3.86246	0.02674	3.87782	0.02429
13.3	3.60266	0.06481	3.73915	0.07804	3.63012	0.05276	3.46401	0.06289	3.60319	0.0532	3.88955	0.02695	3.87932	0.02429
13.4	3.58964	0.06493	3.71615	0.0767	3.63875	0.05355	3.47881	0.06379	3.61118	0.05346	3.9157	0.02735	3.86171	0.02426
13.5	3.58669	0.06504	3.71251	0.07649	3.62822	0.05246	3.4846	0.06414	3.59674	0.05298	3.86965	0.02679	3.87119	0.02428
13.6	3.56309	0.06508	3.72533	0.07723	3.63266	0.0532	3.46988	0.06325	3.61212	0.0535	3.91838	0.02717	3.87465	0.02428
13.7	3.59467	0.06536	3.7324	0.07765	3.62841	0.05318	3.48037	0.06389	3.61814	0.0537	3.91727	0.02716	3.88201	0.0243
13.8	3.57849	0.06465	3.74687	0.07849	3.63797	0.05295	3.46186	0.06276	3.60284	0.05319	3.90191	0.02704	3.90455	0.02434
13.9	3.58901	0.06453	3.717	0.07675	3.63582	0.05307	3.46504	0.06295	3.61374	0.05355	3.90993	0.02711	3.91031	0.02435
14	3.58872	0.06479	3.73841	0.078	3.63821	0.05338	3.48524	0.06418	3.59451	0.05291	3.93067	0.02727	3.88924	0.02431
14.1	3.58052	0.06443	3.75249	0.07882	3.63746	0.05343	3.45434	0.0623	3.59781	0.05302	3.93388	0.02729	3.87302	0.02428
14.2	3.57714	0.0647	3.72503	0.07722	3.61361	0.05329	3.49341	0.06468	3.6188	0.05372	3.92453	0.02722	3.89659	0.02432
14.3	3.56539	0.06426	3.75954	0.07923	3.63959	0.05306	3.46133	0.06273	3.58669	0.05265	3.90945	0.0271	3.84246	0.02422
14.4	3.57714	0.06506	3.74786	0.07855	3.6341	0.05354	3.48549	0.0642	3.62729	0.054	3.91094	0.02734	3.89316	0.02432
14.5	3.58028	0.06467	3.77302	0.08001	3.62878	0.05251	3.47546	0.06359	3.59396	0.05289	3.87258	0.02682	3.86692	0.02427
14.6	3.57253	0.06439	3.74728	0.07851	3.6398	0.05287	3.48315	0.06405	3.61906	0.05373	3.89653	0.027	3.88355	0.0243
14.7	3.57511	0.06488	3.7356	0.07783	3.63479	0.05335	3.45731	0.06248	3.60864	0.05338	3.92823	0.02725	3.86959	0.02427
14.8	3.56805	0.06487	3.72224	0.07705	3.62312	0.0533	3.47014	0.06326	3.61663	0.05365	3.92537	0.02722	3.87847	0.02429
14.9	3.56763	0.06479	3.73579	0.07784	3.63976	0.05342	3.47546	0.06359	3.58978	0.05275	3.93291	0.02728	3.87462	0.02428
15	3.57498	0.06484	3.76661	0.07964	3.65213	0.05264	3.47315	0.06345	3.60311	0.05319	3.88166	0.02689	3.84647	0.02423
15.1	3.57509	0.0646	3.75216	0.0788	3.6491	0.05322	3.49164	0.06457	3.60864	0.05338	3.9195	0.02718	3.86434	0.02426
15.2	3.55811	0.06482	3.76251	0.0794	3.64374	0.05232	3.49251	0.06462	3.60624	0.0533	3.86001	0.02672	3.89482	0.02432
15.3	3.57076	0.06525	3.76009	0.07926	3.63698	0.05307	3.47432	0.06352	3.62545	0.05394	3.91014	0.02711	3.87868	0.02429
15.4	3.5656	0.06447	3.73306	0.07768	3.64399	0.05335	3.48803	0.06435	3.62635	0.05397	3.92816	0.02725	3.89954	0.02433
15.5	3.54896	0.06487	3.73884	0.07802	3.64817	0.05298	3.47956	0.06384	3.60745	0.05334	3.90379	0.02706	3.88337	0.0243
15.6	3.55408	0.06448	3.74025	0.0781	3.6169	0.05278	3.48167	0.06397	3.6217	0.05382	3.89059	0.02696	3.88241	0.0243
15.7	3.56676	0.06467	3.71326	0.07653	3.61075	0.05304	3.46458	0.06293	3.6129	0.05352	3.90784	0.02709	3.90223	0.02433
15.8	3.55856	0.0649	3.76122	0.07933	3.65892	0.0529	3.44803	0.06192	3.61509	0.0536	3.89841	0.02702	3.88576	0.0243
15.9	3.5754	0.06436	3.73788	0.07796	3.63201	0.05229	3.48738	0.06431	3.59734	0.053	3.85799	0.0267	3.87996	0.02429
16	3.57804	0.06506	3.75607	0.07902	3.61804	0.05251	3.4825	0.06402	3.58014	0.05243	3.87265	0.02682	3.88107	0.02429
16.1	3.5622	0.06439	3.73439	0.07776	3.63345	0.05261	3.49416	0.06472	3.62103	0.05379	3.87921	0.02687	3.89987	0.02433
16.2	3.59067	0.06428	3.75337	0.07887	3.62074	0.05267	3.47306	0.06344	3.61595	0.05362	3.88368	0.0269	3.88319	0.0243
16.3	3.57008	0.06396	3.72533	0.07723	3.62701	0.05316	3.48244	0.06401	3.62807	0.05403	3.91594	0.02715	3.89377	0.02432
16.4	3.55745	0.0639	3.75134	0.07875	3.64076	0.0526	3.48149	0.06395	3.60614	0.0533	3.87851	0.02686	3.86614	0.02427
16.5	3.58097	0.06416	3.73001	0.07751	3.63942	0.05295	3.46858	0.06317	3.57303	0.05219	3.90191	0.02704	3.87647	0.02429
16.6	3.58279	0.06393	3.72767	0.07737	3.61987	0.0527	3.46588	0.06301	3.5873	0.05267	3.88557	0.02692	3.91092	0.02435
16.7	3.56148	0.064	3.73177	0.07761	3.6378	0.0527	3.45958	0.06262	3.59189	0.06503	3.88529	0.02692	3.87479	0.02428
16.8	3.56109	0.06354	3.7276	0.07737	3.64221	0.05321	3.48922	0.06442	3.60364	0.06505	3.91908	0.02718	3.89785	0.02433
16.9	3.56114	0.06409	3.73996	0.07809	3.64816	0.05354	3.46389	0.06288	3.60991	0.0654	3.92291	0.02735	3.92056	0.02437
17	3.55503	0.06395	3.73531	0.07782	3.64331	0.05331	3.43495	0.06112	3.58382	0.06468	3.88956	0.02723	3.86939	0.02427
17.1	3.55213	0.06416	3.74111	0.07815	3.64341	0.0536	3.47664	0.06366	3.62109	0.06509	3.89095	0.02737	3.90276	0.02433
17.2	3.56043	0.06412	3.72134	0.077	3.64752	0.05349	3.48153	0.06396	3.59687	0.06498	3.93744	0.02732	3.89816	0.02433
17.3	3.58076	0.06354	3.72969	0.07749	3.65009	0.05364	3.45349	0.06225	3.60805	0.06495	3.91596	0.02739	3.8859	0.0243
17.4	3.58571	0.06353	3.71892	0.07686	3.64624	0.0536	3.4699	0.06325	3.62234	0.06487	3.88539	0.02738	3.87128	0.02428
17.5	3.58239	0.06389	3.75184	0.07878	3.64605	0.05315	3.47633	0.06364	3.57195	0.06469	3.88261	0.02715	3.88358	0.0243
17.6	3.57517	0.06419	3.71829	0.07682	3.63763	0.05353	3.46778	0.06312	3.61767	0.06538	3.87026	0.02734	3.88868	0.02431
17.7	3.57445	0.06419	3.73122	0.07758	3.62081	0.05376	3.47402	0.0635	3.61206	0.06516	3.87428	0.02746	3.91184	0.02435
17.8	3.59813	0.06334	3.72029	0.07694	3.6459	0.05399	3.46628	0.06303	3.59308	0.06501	3.86455	0.02758	3.89629	0.02432
17.9	3.56346	0.0626	3.73142	0.07759	3.64068	0.05358	3.46244	0.0628	3.61677	0.06437	3.86038	0.02737	3.87323	0.02428
18	3.56373	0.0626	3.76228	0.07939	3.6308	0.05356	3.48669	0.06427	3.59588	0.06488	3.88261	0.02735	3.92221	0.02437
18.1	3.5734	0.06281	3.74501	0.07838	3.6449	0.05372	3.44693	0.06185	3.63182	0.06478	3.86177	0.02744	3.90325	0.02434
18.2	3.54688	0.06224	3.71685	0.07674	3.64248	0.05402	3.4672	0.06309	3.60534	0.06465	3.87011	0.02759	3.88872	0.02431
18.3	3.57683	0.06288	3.73177	0.07761	3.64323	0.05331	3.48543	0.06419	3.6052	0.06485	3.88261	0.02723	3.88891	0.02431
18.4	3.57767	0.0629	3.73747	0.07794	3.64861	0.05397	3.46403	0.06289	3.61941	0.06481	3.86872	0.02756	3.87285	0.02428
18.5	3.5546	0.06241	3.72361	0.07713	3.6317	0.05381	3.45302	0.06222	3.60886	0.06525	3.86733	0.02748	3.90858	0.02435
18.6	3.56359	0.0626	3.7479	0.07855	3.63473	0.05322	3.49664	0.06488	3.6011	0.06498	3.8715	0.02718	3.88501	0.0243
18.7	3.54799	0.06227	3.7713	0.07991	3.6449	0.05348	3.47247	0.06341	3.61832	0.06485	3.83259	0.02731	3.87758	0.02429
18.8	3.57393	0.06282	3.73915	0.07804	3.6086	0.05385	3.50275	0.06525	3.59549	0.06468	3.86594	0.0275	3.89698	0.02432
18.9	3.56214	0.06257	3.71615	0.0767	3.63203	0.05413	3.47643	0.06365	3.61089	0.06513	3.85621	0.02765	3.90106	0.02433
19	3.5763	0.06287	3.71251	0.07649	3.62704	0.0534	3.45621	0.06242	3.62531	0.0644	3.85899	0.02727	3.89908	0.02433
19.1	3.57229	0.06279	3.72533	0.07723	3.65344	0.05308	3.44074	0.06148	3.58818	0.06483	3.85343	0.02711	3.89711	0.02432
19.2	3.5782	0.0655	3.7324	0.07765	3.63906	0.05398	3.47302	0.06344	3.60497	0.06423	3.8576	0.02757	3.8999	0.02433
19.3	3.57179	0.06552	3.80951	0.08214	3.65861	0.05378	3.48058	0.0639	3.59556	0.06402	3.84371	0.02747	3.88043	0.02429
19.4	3.56119	0.06587	3.72947	0.07747	3.62714	0.05363	3.46994	0.06325	3.6164	0.06426	3.85065	0.02739	3.87849	0.02429
19.5	3.56755	0.06515	3.73841	0.078	3.63819	0.05329	3.47268	0.06342	3.60432	0.06405	3.84648	0.02722	3.8216	0.02418
19.6	3.57177	0.06556	3.78802	0.08089	3.63716	0.05362	3.45989	0.06264	3.6137	0.06467	3.84926	0.02739	3.81278	0.02417
19.7	3.57327	0.06545	3.81689	0.08257	3.61053	0.05304	3.45983	0.06264	3.60819	0.06393	3.85065	0.02709	3.80265	0.02415
19.8	3.55231	0.06542	3.75954	0.07923	3.59565	0.05315	3.4878	0.06434	3.60413	0.06434	3.85621	0.02715	3.80066	0.02415
19.9	3.56789	0.06534	3.74786	0.07855	3.57021	0.05363	3.44385	0.06167	3.63411	0.06446	3.8576	0.02739	3.84538	0.02408
20	3.57182	0.06516	3.69591	0.07552	3.54813	0.05342	3.50571	0.06543	3.62396	0.06457	3.86316	0.02728	3.78474	0.02393
20.1	3.55455	0.06586	3.77145	0.07992	3.52701	0.05338	3.4892	0.06442	3.61445	0.06461	3.82006	0.02727	3.81127	0.02377
20.2	3.56881	0.06563	3.76898	0.07978	3.49053	0.05401	3.49753	0.06493	3.57063	0.06489	3.83409	0.02759	3.78474	0.02324
20.3	3.56417	0.06548	3.74957	0.07865	3.45693	0.05287	3.40208	0.05913	3.55365	0.06419	3.81657	0.027	3.77843	0.02288
20.4	3.59365	0.06484	3.72734	0.07735	3.40941	0.05337	3.38468	0.05807	3.50599	0.06407	3.83151	0.02726	3.76579	0.02254
20.5	3.55307	0.06535	3.70581	0.0761	3.36909	0.05349	3.35653	0.05636	3.46709	0.06432	3.84108	0.02732	3.78095	0.02244
20.6	3.58721	0.06525	3.6857	0.07492	3.37677	0.05381	3.32775	0.05461	3.38821	0.06397	3.82613	0.02748	3.7999	0.02242
20.7	3.57451	0.06512	3.66664	0.07381	3.34243	0.05317	3.30466	0.0532	3.34	0.06423	3.83249	0.02716	3.83727	0.02238
20.8	3.57627	0.06532	3.64159	0.07235	3.32686	0.05324	3.26733	0.05093	3.28084	0.0638	3.84527	0.02719	3.82382	0.02236
20.9	3.60187	0.06528	3.62253	0.07124	3.31342	0.05332	3.24519	0.04959	3.25016	0.06459	3.81461	0.02723	3.80769	0.02236
21	3.60151	0.06572	3.59501	0.06964	3.3091	0.05368	3.224	0.0483	3.21894	0.06421	3.80875	0.02742	3.80339	0.0223
21.1	3.57403	0.06545	3.57136	0.06826	3.30046	0.05308	3.19616	0.04661	3.2036	0.06393	3.81447	0.02711	3.78622	0.02228
21.2	3.53912	0.06532	3.54454	0.0667	3.3019	0.05339	3.1386	0.04311	3.18881	0.06441	3.83193	0.02727	3.77773	0.02225
21.3	3.499	0.06515	3.51539	0.065	3.29758	0.05287	3.1088	0.05505	3.18881	0.06441	3.83172	0.02701	3.78018	0.02222
21.4	3.4626	0.0656	3.49617	0.06388	3.2899	0.05295	3.08311	0.05495	3.1784	0.06432	3.84876	0.02704	3.78394	0.02222
21.5	3.41135	0.06487	3.47804	0.06282	3.28634	0.05326	3.0343	0.05521	3.17018	0.06437	3.82949	0.0272	3.76439	0.02218
21.6	3.39723	0.0653	3.46469	0.06204	3.28396	0.05333	3.02351	0.05478	3.16964	0.06413	3.79346	0.02724	3.79428	0.02217
21.7	3.37718	0.0647	3.44662	0.06099	3.27928	0.05322	3.00347	0.05504	3.15649	0.06435	3.83542	0.02718	3.75462	0.02217
21.8	3.35266	0.06449	3.42821	0.05992	3.27392	0.05344	2.96853	0.05468	3.1532	0.06478	3.80903	0.02729	3.78506	0.02218
21.9	3.3274	0.06472	3.40335	0.05847	3.26941	0.05317	2.94027	0.05456	3.1543	0.06401	3.83661	0.02716	3.7921	0.02214
22	3.3096	0.06451	3.37838	0.05702	3.26695	0.0534	2.94797	0.0547	3.14992	0.0644	3.85651	0.02727	3.7622	0.0222
22.1	3.28016	0.06514	3.36625	0.05631	3.26542	0.05354	2.92228	0.05457	3.12746	0.06401	3.83416	0.02735	3.76775	0.02213
22.2	3.25962	0.06439	3.35486	0.05564	3.26712	0.05332	2.91971	0.05494	3.13239	0.06421	3.82348	0.02723	3.77814	0.02218
22.3	3.24868	0.06481	3.35297	0.05553	3.26346	0.05341	2.89248	0.05451	3.128	0.06444	3.85211	0.02728	3.77594	0.02219
22.4	3.2291	0.06493	3.33364	0.05441	3.26482	0.0536	2.87295	0.05475	3.12855	0.0639	3.81699	0.02738	3.78066	0.02214
22.5	3.23226	0.06504	3.31566	0.05336	3.2661	0.05314	2.86833	0.05482	3.12472	0.0646	3.79904	0.02714	3.79556	0.02215
22.6	3.22116	0.06508	3.30992	0.05303	3.25838	0.05305	2.84624	0.05488	3.12198	0.06392	3.83919	0.0271	3.76096	0.02217
22.7	3.21188	0.06536	3.28414	0.05152	3.25852	0.05314	2.83133	0.05491	3.11979	0.06382	3.84331	0.02714	3.77368	0.02216
22.8	3.2034	0.06465	3.28754	0.05172	3.26951	0.0534	2.84423	0.05507	3.11814	0.0635	3.83151	0.02728	3.78567	0.02217
22.9	3.1947	0.06453	3.28166	0.05138	3.26424	0.0534	2.82691	0.05515	3.11924	0.06344	3.83193	0.02727	3.79534	0.0222
23	3.18393	0.06479	3.26645	0.05049	3.26264	0.05366	2.81826	0.05517	3.10938	0.0637	3.84108	0.02741	3.79093	0.02214
23.1	3.18451	0.06443	3.24921	0.06949	3.26882	0.05337	2.81306	0.05537	3.11705	0.06503	3.80728	0.02726	3.76957	0.02216
23.2	3.17752	0.0647	3.23612	0.06872	3.26143	0.05282	2.8122	0.05495	3.11595	0.06505	3.80218	0.02698	3.76513	0.02218
23.3	3.1742	0.06426	3.21995	0.06778	3.26262	0.05346	2.79401	0.05519	3.11102	0.0654	3.80323	0.0273	3.76565	0.0222
23.4	3.17213	0.06506	3.20765	0.06707	3.25401	0.05306	2.79401	0.05512	3.11266	0.06468	3.82201	0.0271	3.77776	0.02219
23.5	3.1687	0.06467	3.20255	0.06677	3.26819	0.05347	2.79142	0.05511	3.10883	0.06509	3.80463	0.02731	3.76907	0.02215
23.6	3.16635	0.06439	3.19798	0.0665	3.26019	0.05377	2.80007	0.05506	3.11212	0.06498	3.80749	0.02747	3.7701	0.02214
23.7	3.15952	0.06488	3.18495	0.06574	3.24883	0.05344	2.82851	0.05496	3.11486	0.06495	3.80288	0.02729	3.78221	0.02215
23.8	3.1611	0.06487	3.17999	0.06545	3.27208	0.05328	2.80805	0.05536	3.105	0.06487	3.85155	0.02721	3.76057	0.02217
23.9	3.1531	0.06479	3.17271	0.06503	3.25842	0.05371	2.81008	0.05523	3.09185	0.06469	3.81992	0.02743	3.76597	0.02215
24	3.14987	0.06484	3.17412	0.06511	3.26095	0.05318	2.77779	0.05514	3.09459	0.06538	3.82746	0.02716	3.77034	0.02215
24.1	3.14789	0.0646	3.15989	0.06428	3.24396	0.05291	2.80253	0.05477	3.09623	0.06516	3.81077	0.02702	3.78847	0.02218
24.2	3.14037	0.06482	3.15197	0.06382	3.27058	0.05351	2.78334	0.05507	3.09294	0.06501	3.81084	0.02733	3.79849	0.02214
24.3	3.13781	0.06525	3.16548	0.06461	3.24415	0.05358	2.78411	0.05501	3.10162	0.06437	3.83731	0.02736	3.77146	0.02215
24.4	3.13436	0.06447	3.162	0.06441	3.26039	0.0534	2.80966	0.05493	3.09539	0.06488	3.82264	0.02727	3.78107	0.02215
24.5	3.13046	0.06487	3.14754	0.06356	3.26491	0.0534	2.75526	0.05505	3.07167	0.06478	3.8188	0.02728	3.79304	0.02219
24.6	3.12576	0.06448	3.18815	0.06593	3.25072	0.05354	2.80234	0.05502	3.09441	0.06465	3.80861	0.02735	3.77852	0.02221
24.7	3.12241	0.06467	3.16897	0.06481	3.26258	0.05303	2.7889	0.05529	3.1033	0.06485	3.82097	0.02709	3.79706	0.02216
24.8	3.11849	0.0649	3.17697	0.06528	3.25728	0.05295	2.78557	0.05512	3.09731	0.06481	3.81266	0.02705	3.79331	0.02217
24.9	3.11914	0.06436	3.15538	0.06402	3.2591	0.05297	2.78518	0.05505	3.08828	0.06525	3.81426	0.02705	3.78348	0.0222
25	3.11914	0.06506	3.15788	0.06417	3.25137	0.05325	2.80204	0.05515	3.08837	0.06498	3.83221	0.0272	3.7991	0.02217
25.1	3.11531	0.06439	3.15275	0.06387	3.26398	0.05299	2.79438	0.05517	3.10794	0.06485	3.82949	0.02706	3.77022	0.0222
25.2	3.10818	0.06428	3.16127	0.06436	3.25709	0.05303	2.79192	0.05537	3.09452	0.06468	3.81964	0.02709	3.77572	0.0222
25.3	3.10927	0.06396	3.15435	0.06396	3.25761	0.05296	2.79269	0.05495	3.09803	0.06513	3.82285	0.02705	3.80684	0.02218
25.4	3.10973	0.0639	3.14496	0.06341	3.25846	0.0537	2.8169	0.05519	3.09353	0.0644	3.83137	0.02743	3.81118	0.02221
25.5	3.11449	0.06416	3.15112	0.06377	3.25607	0.05322	2.79499	0.05512	3.08811	0.06483	3.82446	0.02718	3.78128	0.02215
25.6	3.11544	0.06393	3.17977	0.06544	3.24958	0.05334	2.79729	0.05511	3.09686	0.06423	3.83165	0.02724	3.79042	0.02216
25.7	3.1122	0.064	3.16547	0.06461	3.26851	0.05308	2.80185	0.05506	3.09415	0.06402	3.84422	0.02711	3.80151	0.02222
25.8	3.11895	0.06354	3.13712	0.06296	3.26294	0.05308	2.80345	0.05496	3.10842	0.06426	3.79394	0.02711	3.80744	0.02223
25.9	3.11262	0.06409	3.15253	0.06385	3.24264	0.05348	2.79307	0.05536	3.10096	0.06405	3.84261	0.02732	3.78829	0.02217
26	3.11642	0.06395	3.15728	0.06413	3.24045	0.05326	2.79698	0.05523	3.08898	0.06467	3.83654	0.0272	3.79169	0.02219
26.1	3.11958	0.0655	3.15275	0.06387	3.25852	0.0532	2.78587	0.05514	3.07813	0.06393	3.81852	0.02717	3.80164	0.02221
26.2	3.11834	0.06552	3.16672	0.06468	3.25908	0.05305	2.80077	0.05477	3.07198	0.06434	3.78647	0.0271	3.78815	0.02222
26.3	3.12553	0.06587	3.13284	0.06271	3.26679	0.05324	2.79024	0.05507	3.06775	0.06446	3.78829	0.02719	3.80434	0.02219
26.4	3.12132	0.06515	3.15549	0.06403	3.25699	0.05311	2.80778	0.05501	3.07512	0.06457	3.8107	0.02713	3.78373	0.02219
26.5	3.11348	0.06556	3.15812	0.06418	3.26566	0.05314	2.80472	0.05493	3.06553	0.06461	3.83172	0.02714	3.79824	0.02221
26.6	3.11468	0.06545	3.16159	0.06438	3.2546	0.05341	2.7797	0.05505	3.10692	0.06489	3.82306	0.02728	3.79352	0.02219
26.7	3.11518	0.06542	3.15755	0.06415	3.261	0.05337	2.82065	0.05502	3.08672	0.06419	3.83298	0.02726	3.79072	0.02222
26.8	3.12747	0.06534	3.16976	0.06486	3.25791	0.05322	2.79434	0.05529	3.08652	0.06407	3.84233	0.02718	3.81003	0.02218
26.9	3.12118	0.06516	3.14846	0.06362	3.26408	0.05327	2.82579	0.05512	3.08338	0.06432	3.82041	0.02721	3.81438	0.02221
27	3.10945	0.06586	3.14627	0.06349	3.25224	0.05339	2.81253	0.05505	3.08045	0.06397	3.79681	0.02727	3.80855	0.0222
27.1	3.11125	0.06563	3.15199	0.06382	3.24519	0.05329	2.82253	0.05495	3.10749	0.06423	3.82606	0.02722	3.81427	0.02219
27.2	3.11199	0.06548	3.14933	0.06367	3.25985	0.0534	2.79671	0.05521	3.09332	0.0638	3.81936	0.02727	3.79453	0.02223
27.3	3.11983	0.06484	3.16121	0.06436	3.26103	0.05359	2.80552	0.05478	3.11012	0.06459	3.82627	0.02737	3.76609	0.02224
27.4	3.12138	0.06535	3.15199	0.06382	3.2566	0.05283	2.80989	0.05504	3.08672	0.06421	3.84408	0.02698	3.79328	0.02222
27.5	3.11606	0.06525	3.15405	0.06394	3.25268	0.05356	2.7856	0.05468	3.08678	0.06393	3.80365	0.02736	3.82525	0.02224
27.6	3.12716	0.06512	3.15774	0.06416	3.25998	0.05347	2.79759	0.05456	3.11387	0.06441	3.804	0.02731	3.79755	0.0222
27.7	3.11675	0.06532	3.14822	0.0636	3.24992	0.0532	2.78572	0.0547	3.10323	0.06441	3.80393	0.02717	3.79381	0.02215
27.8	3.12299	0.06528	3.13832	0.06303	3.25343	0.05272	2.77622	0.05457	3.08775	0.06432	3.81231	0.02692	3.79896	0.0222
27.9	3.12819	0.06572	3.15942	0.06426	3.24698	0.05274	2.81196	0.05494	3.08922	0.06437	3.82592	0.02694	3.80205	0.02226
28	3.12616	0.06545	3.17003	0.06487	3.27045	0.05308	2.8115	0.05515	3.08964	0.06413	3.81678	0.02711	3.78781	0.0222
28.1	3.12102	0.06532	3.13194	0.06265	3.23982	0.0534	2.80223	0.05517	3.07424	0.06435	3.81308	0.02727	3.78368	0.0222
28.2	3.11098	0.06515	3.15492	0.06399	3.25283	0.05327	2.82284	0.05537	3.09341	0.06478	3.83821	0.02721	3.79647	0.02221
28.3	3.11836	0.0656	3.14119	0.06319	3.27049	0.05342	2.82265	0.05495	3.09246	0.06401	3.80742	0.02728	3.77381	0.02221
28.4	3.1109	0.06487	3.15101	0.06377	3.25861	0.05356	2.78947	0.05519	3.08216	0.0644	3.8151	0.02736	3.80216	0.02219
28.5	3.1076	0.0653	3.15937	0.06425	3.26267	0.05323	2.82211	0.05512	3.07081	0.06401	3.81573	0.02719	3.7783	0.02218
28.6	3.09755	0.0647	3.1378	0.063	3.26911	0.05287	2.8087	0.05511	3.07656	0.06421	3.81482	0.027	3.80133	0.0222
28.7	3.11328	0.06449	3.13984	0.06311	3.24853	0.05331	2.81085	0.05506	3.08499	0.06444	3.79234	0.02723	3.79524	0.02216
28.8	3.1098	0.06472	3.1499	0.0637	3.27014	0.05321	2.79702	0.05496	3.07578	0.0639	3.80463	0.02718	3.7816	0.02221
28.9	3.10464	0.06451	3.12899	0.06248	3.27241	0.05332	2.80073	0.05536	3.09167	0.0646	3.82236	0.02723	3.79873	0.02217
29	3.11598	0.06514	3.12966	0.06252	3.27298	0.05359	2.81713	0.05523	3.08099	0.06392	3.81873	0.02737	3.79328	0.02221
29.1	3.1216	0.06439	3.15983	0.06428	3.24878	0.05298	2.81989	0.05514	3.09538	0.06382	3.79925	0.02706	3.795	0.0222
29.2	3.11586	0.06481	3.16675	0.06468	3.26782	0.05298	2.81786	0.05477	3.06897	0.0635	3.82069	0.02706	3.80303	0.02217
29.3	3.11679	0.06493	3.13669	0.06293	3.2706	0.05298	2.81659	0.05507	3.09289	0.06344	3.82509	0.02706	3.78209	0.02221
29.4	3.11632	0.06504	3.14377	0.06334	3.27196	0.05311	2.81399	0.05501	3.07891	0.06503	3.81161	0.02712	3.80365	0.0222
29.5	3.11866	0.06508	3.13335	0.06274	3.26517	0.05331	2.82203	0.05493	3.07115	0.06505	3.81943	0.02723	3.81003	0.0222
29.6	3.11959	0.06536	3.15866	0.06421	3.25717	0.05317	2.80231	0.05505	3.09525	0.0654	3.83954	0.02716	3.77623	0.02221
29.7	3.12291	0.06465	3.14374	0.06334	3.25945	0.05312	2.82682	0.05502	3.07725	0.06468	3.82453	0.02713	3.79927	0.02218
29.8	3.1242	0.06453	3.14518	0.06343	3.26023	0.0535	2.81031	0.05515	3.08656	0.06509	3.78815	0.02732	3.81561	0.02222
29.9	3.12096	0.06479	3.16783	0.06475	3.27521	0.05303	2.81299	0.05517	3.10525	0.06498	3.80798	0.02709	3.80326	0.02223
30	3.1101	0.06443	3.14014	0.06313	3.2562	0.05315	2.80464	0.05537	3.10357	0.06495	3.78675	0.02715	3.77957	0.02217
30.1	3.12106	0.0647	3.12413	0.0622	3.25629	0.05316	2.8459	0.05495	3.07592	0.06487	3.80784	0.02715	3.79438	0.02221
30.2	3.1191	0.06426	3.14749	0.06356	3.26706	0.05314	2.8277	0.05519	3.096	0.06469	3.81754	0.02714	3.7889	0.02224
30.3	3.10639	0.06506	3.15278	0.06387	3.25426	0.0528	2.82743	0.05512	3.07969	0.06538	3.80554	0.02697	3.79343	0.02222
30.4	3.10597	0.06467	3.14689	0.06353	3.27207	0.05299	2.84463	0.05511	3.07602	0.06516	3.84059	0.02706	3.79813	0.02217
30.5	3.11352	0.06439	3.14836	0.06361	3.25081	0.05326	2.82747	0.05506	3.0893	0.06501	3.82439	0.0272	3.78395	0.0222
30.6	3.12329	0.06488	3.13726	0.06296	3.26321	0.0532	2.84823	0.05496	3.11136	0.06437	3.82055	0.02717	3.80518	0.02219
30.7	3.10893	0.06487	3.15299	0.06388	3.25799	0.05291	2.81472	0.05536	3.06647	0.06488	3.79213	0.02702	3.80042	0.0222
30.8	3.0966	0.06479	3.1696	0.06485	3.25843	0.05323	2.81799	0.05523	3.1009	0.06478	3.82132	0.02719	3.80459	0.02221
30.9	3.10496	0.06484	3.17727	0.0653	3.26362	0.0533	2.82579	0.05514	3.07351	0.06465	3.79995	0.02722	3.78533	0.02218
31	3.10031	0.0646	3.14936	0.06367	3.25747	0.0531	2.80317	0.05515	3.10227	0.06485	3.83256	0.02712	3.79706	0.02222
31.1	3.11558	0.06482	3.1499	0.0637	3.248	0.05321	2.81625	0.05517	3.08467	0.06481	3.81789	0.02718	3.79225	0.02221
31.2	3.10994	0.06525	3.14187	0.06323	3.24788	0.05352	2.81288	0.05537	3.08099	0.06525	3.83605	0.02733	3.78143	0.02222
31.3	3.09624	0.06447	3.15232	0.06384	3.24207	0.05329	2.80764	0.05495	3.10036	0.06498	3.82111	0.02722	3.79284	0.02218
31.4	3.1262	0.06487	3.16604	0.06464	3.25338	0.05274	2.77962	0.05519	3.07684	0.06485	3.81224	0.02694	3.81155	0.0222
31.5	3.12074	0.06448	3.162	0.06441	3.26139	0.05304	2.79444	0.05512	3.08853	0.06468	3.80554	0.02709	3.79579	0.02219
31.6	3.10828	0.06467	3.15712	0.06412	3.2484	0.05272	2.79462	0.05511	3.09066	0.06513	3.79513	0.02693	3.79755	0.02217
31.7	3.12327	0.0649	3.1416	0.06322	3.26082	0.05304	2.81476	0.05506	3.09074	0.0644	3.83291	0.02709	3.80735	0.0222
31.8	3.10621	0.06436	3.15997	0.06429	3.26537	0.05319	2.81369	0.05496	3.06247	0.06503	3.83696	0.02716	3.78239	0.02223
31.9	3.10127	0.06506	3.18706	0.06587	3.26061	0.053	2.79887	0.05536	3.07202	0.06505	3.82425	0.02707	3.77368	0.0222
32	3.10153	0.06439	3.14285	0.06329	3.2652	0.05353	2.79517	0.05523	3.0766	0.0654	3.8424	0.02734	3.77623	0.0222
32.1	3.11526	0.06428	3.18601	0.0658	3.27085	0.05329	2.81334	0.05514	3.08634	0.06468	3.80679	0.02722	3.79927	0.02222
32.2	3.10575	0.06396	3.15058	0.06374	3.27089	0.05323	2.79363	0.05515	3.08824	0.06509	3.80868	0.02719	3.81561	0.02218
32.3	3.10704	0.0639	3.14488	0.06341	3.25762	0.0528	2.79785	0.05517	3.07148	0.06498	3.82397	0.02697	3.80326	0.02216
32.4	3.11524	0.06416	3.15622	0.06407	3.24793	0.05324	2.79075	0.05537	3.09521	0.06495	3.80449	0.02719	3.77957	0.02217
32.5	3.12861	0.06393	3.16702	0.0647	3.26355	0.05292	2.80934	0.05495	3.08896	0.06487	3.80756	0.02703	3.79438	0.02221
32.6	3.10822	0.0655	3.1515	0.06379	3.25185	0.05341	2.80758	0.05519	3.06724	0.06469	3.84108	0.02728	3.7889	0.02224
32.7	3.10679	0.06552	3.17353	0.06508	3.25473	0.05319	2.80849	0.05512	3.093	0.06538	3.80588	0.02717	3.79343	0.02222
32.8	3.11713	0.06587	3.17244	0.06501	3.25482	0.05347	2.80709	0.05511	3.08529	0.06516	3.82292	0.02731	3.79813	0.02217
32.9	3.10961	0.06515	3.16729	0.06471	3.258	0.05324	2.79694	0.05506	3.04952	0.06501	3.77991	0.02719	3.78395	0.0222
33	3.09227	0.06556	3.17076	0.06492	3.26306	0.05311	2.84222	0.05496	3.08637	0.06437	3.80987	0.02712	3.80518	0.02219
33.1	3.11012	0.06545	3.17147	0.06496	3.27034	0.053	2.80689	0.05536	3.07294	0.06488	3.78068	0.02707	3.80042	0.0222
33.2	3.10347	0.06542	3.14361	0.06333	3.25804	0.05285	2.78589	0.05523	3.07007	0.06478	3.81503	0.02699	3.80459	0.02221
33.3	3.11419	0.06534	3.17939	0.06542	3.25532	0.05342	2.80348	0.05514	3.10268	0.06465	3.80309	0.02728	3.78533	0.02218
33.4	3.11616	0.06516	3.16477	0.06457	3.2732	0.05348	2.82618	0.05477	3.08806	0.06485	3.80044	0.02731	3.79706	0.02222
33.5	3.11894	0.06586	3.17426	0.06512	3.26196	0.05329	2.7879	0.05507	3.06479	0.06481	3.81329	0.02722	3.79225	0.02221
33.6	3.11781	0.06563	3.16021	0.0643	3.26288	0.05356	2.85714	0.05501	3.07913	0.06525	3.78375	0.02736	3.78143	0.02222
33.7	3.10317	0.06548	3.16279	0.06445	3.25354	0.05302	2.8049	0.05493	3.10642	0.06498	3.79695	0.02708	3.79284	0.02218
33.8	3.11272	0.06484	3.16661	0.06467	3.26017	0.05305	2.8305	0.05505	3.08742	0.06485	3.80344	0.0271	3.81155	0.0222
33.9	3.11937	0.06535	3.15888	0.06422	3.26135	0.05328	2.79341	0.05502	3.0813	0.06468	3.83793	0.02721	3.79579	0.02219
34	3.10432	0.06525	3.14499	0.06341	3.26161	0.05299	2.82031	0.05529	3.09816	0.06513	3.80407	0.02706	3.79331	0.02217
34.1	3.11516	0.06512	3.17106	0.06493	3.26879	0.05303	2.80029	0.05512	3.09375	0.0644	3.78277	0.02709	3.78348	0.0222
34.2	3.12571	0.06532	3.13585	0.06288	3.25531	0.05354	2.80648	0.05505	3.08054	0.06503	3.79918	0.02735	3.7991	0.02223
34.3	3.10514	0.06528	3.16024	0.0643	3.25132	0.05301	2.77948	0.05495	3.07975	0.06505	3.80847	0.02707	3.77022	0.0222
34.4	3.10599	0.06572	3.17293	0.06504	3.26999	0.05327	2.82333	0.05521	3.08465	0.0654	3.82432	0.02721	3.77572	0.0222
34.5	3.12023	0.06545	3.14193	0.06324	3.25419	0.05262	2.80248	0.05478	3.07377	0.06468	3.82474	0.02687	3.80684	0.02218
34.6	3.11532	0.06532	3.14122	0.06319	3.27276	0.05307	2.84025	0.05504	3.04951	0.06509	3.77712	0.02711	3.81118	0.02221
34.7	3.12162	0.06515	3.14838	0.06361	3.2463	0.05263	2.79284	0.05468	3.10455	0.06498	3.79995	0.02688	3.78128	0.02215
34.8	3.11628	0.0656	3.16116	0.06436	3.26991	0.05315	2.79588	0.05456	3.07728	0.06495	3.79262	0.02714	3.79042	0.02216
34.9	3.1154	0.06487	3.15793	0.06417	3.26228	0.05297	2.82092	0.0547	3.09129	0.06487	3.79234	0.02705	3.80151	0.02222
35	3.13274	0.0653	3.15988	0.06428	3.2686	0.05293	2.7929	0.05457	3.08953	0.06469	3.77942	0.02703	3.80744	0.02223
35.1	3.13563	0.0647	3.16127	0.06436	3.25951	0.05312	2.78279	0.05494	3.09735	0.06538	3.80777	0.02713	3.78829	0.02217
35.2	3.13613	0.06449	3.15731	0.06413	3.25335	0.05268	2.80991	0.05451	3.07303	0.06516	3.79932	0.0269	3.79169	0.02219
35.3	3.13363	0.06472	3.16048	0.06432	3.26024	0.05287	2.80165	0.05475	3.07535	0.06501	3.79269	0.02701	3.80164	0.02221
35.4	3.13978	0.06451	3.17757	0.06531	3.26132	0.05297	2.8075	0.05482	3.09242	0.06437	3.79206	0.02706	3.78815	0.02222
35.5	3.12515	0.06514	3.15506	0.064	3.25604	0.05349	2.79864	0.05488	3.06419	0.06488	3.77286	0.02732	3.80434	0.02219
35.6	3.12082	0.06439	3.14317	0.06331	3.26152	0.05298	2.80902	0.05491	3.07966	0.06478	3.76246	0.02706	3.78373	0.02219
35.7	3.10345	0.06481	3.15644	0.06408	3.25781	0.05266	2.82315	0.05507	3.06579	0.06465	3.78955	0.0269	3.79824	0.02221
35.8	3.12507	0.06493	3.13715	0.06296	3.25743	0.05291	2.81586	0.05515	3.07134	0.06485	3.84157	0.02702	3.79352	0.02219
35.9	3.12049	0.06504	3.162	0.06441	3.26878	0.05305	2.79972	0.05517	3.08623	0.06481	3.76965	0.02709	3.79072	0.02222
36	3.11532	0.06508	3.14754	0.06356	3.27248	0.05329	2.78467	0.05537	3.1037	0.06503	3.81838	0.02722	3.81003	0.02218
36.1	3.11929	0.06536	3.18815	0.06593	3.26547	0.05329	2.78173	0.05495	3.08794	0.06505	3.81727	0.02722	3.81438	0.02221
36.2	3.12005	0.06465	3.16897	0.06481	3.26336	0.05257	2.7652	0.05519	3.07616	0.0654	3.80191	0.02685	3.80855	0.0222
36.3	3.1183	0.06453	3.17697	0.06528	3.25481	0.05292	2.77414	0.05512	3.08792	0.06468	3.80993	0.02703	3.81427	0.02219
36.4	3.12442	0.06479	3.15538	0.06402	3.26193	0.05281	2.82595	0.05511	3.08288	0.06509	3.83067	0.02697	3.79453	0.02223
36.5	3.11872	0.06443	3.15788	0.06417	3.26317	0.0528	2.8169	0.05506	3.09668	0.06498	3.83388	0.02697	3.80672	0.02224
36.6	3.11927	0.0647	3.15275	0.06387	3.27098	0.05261	2.81596	0.05496	3.09366	0.06495	3.82453	0.02687	3.77682	0.02222
36.7	3.12499	0.06426	3.16127	0.06436	3.25377	0.05304	2.80305	0.05536	3.08333	0.06487	3.80945	0.02709	3.80112	0.02224
36.8	3.12684	0.0655	3.15435	0.06396	3.24913	0.05291	2.80035	0.05523	3.07799	0.06469	3.84094	0.02702	3.79755	0.0222
36.9	3.11048	0.06552	3.14496	0.06341	3.26152	0.05281	2.79404	0.05514	3.07304	0.06538	3.77258	0.02697	3.79381	0.02222
37	3.13635	0.06587	3.15112	0.06377	3.26743	0.0528	2.82368	0.05477	3.1003	0.06516	3.79653	0.02697	3.79896	0.02217
37.1	3.12366	0.06515	3.17977	0.06544	3.2749	0.05251	2.79836	0.05507	3.06465	0.06501	3.82823	0.02682	3.80205	0.02221
37.2	3.11687	0.06556	3.16547	0.06461	3.2686	0.05235	2.76941	0.05501	3.07244	0.06437	3.82537	0.02674	3.78781	0.0222
37.3	3.13945	0.0655	3.13712	0.06296	3.25951	0.05276	2.81111	0.05493	3.11481	0.06488	3.83291	0.02695	3.78368	0.0222
37.4	3.12896	0.06552	3.15253	0.06385	3.25335	0.05355	2.816	0.05505	3.07856	0.06478	3.78166	0.02735	3.79647	0.02221
37.5	3.13085	0.06587	3.15728	0.06413	3.26024	0.05246	2.78796	0.05502	3.0768	0.06465	3.8195	0.02679	3.77381	0.02221
37.6	3.11016	0.06515	3.15275	0.06387	3.26132	0.0532	2.80437	0.05529	3.05038	0.06485	3.76001	0.02717	3.80216	0.02219
37.7	3.10218	0.06556	3.16672	0.06468	3.25604	0.05318	2.81079	0.05512	3.09529	0.06481	3.81014	0.02716	3.7783	0.02218
37.8	3.12243	0.06545	3.13284	0.06271	3.26152	0.05295	2.80224	0.05505	3.0805	0.06525	3.82816	0.02704	3.80133	0.0222
37.9	3.12239	0.06542	3.15549	0.06403	3.25781	0.05307	2.80849	0.05495	3.10885	0.06498	3.80379	0.02711	3.79524	0.02216
38	3.12779	0.06534	3.15812	0.06418	3.25743	0.05338	2.80074	0.05521	3.11255	0.06485	3.79059	0.02727	3.7816	0.02221
38.1	3.11693	0.06516	3.16159	0.06438	3.26878	0.05343	2.7969	0.05478	3.09899	0.06468	3.80784	0.02729	3.79873	0.02217
38.2	3.13643	0.06586	3.15755	0.06415	3.27248	0.05329	2.82116	0.05515	3.08913	0.06513	3.79841	0.02722	3.79328	0.02221
38.3	3.13524	0.06563	3.16976	0.06486	3.26547	0.05306	2.78139	0.05517	3.09283	0.0644	3.75799	0.0271	3.795	0.0222
38.4	3.13468	0.06548	3.14846	0.06362	3.26336	0.05354	2.80167	0.05537	3.11132	0.06483	3.77265	0.02734	3.80303	0.02217
38.5	3.12313	0.06484	3.14627	0.06349	3.25481	0.05251	2.8199	0.05495	3.0805	0.06423	3.77921	0.02682	3.78209	0.02221
38.6	3.13665	0.06535	3.15199	0.06382	3.26193	0.05287	2.7985	0.05519	3.10885	0.06402	3.78368	0.027	3.80365	0.0222
38.7	3.12589	0.06525	3.14933	0.06367	3.26317	0.05335	2.78748	0.05512	3.10269	0.06426	3.81594	0.02725	3.81003	0.0222
38.8	3.11129	0.06512	3.16121	0.06436	3.27098	0.0533	2.83111	0.05511	3.11132	0.06405	3.77851	0.02722	3.77623	0.02221
38.9	3.13301	0.06532	3.15199	0.06382	3.25377	0.05342	2.80693	0.05506	3.10392	0.06467	3.80191	0.02728	3.79927	0.02218
39	3.13766	0.06528	3.15405	0.06394	3.24913	0.05264	2.83722	0.05496	3.11132	0.06393	3.78557	0.02689	3.81561	0.02222
39.1	3.13599	0.06572	3.15774	0.06416	3.26152	0.05322	2.81089	0.05536	3.11765	0.06434	3.78529	0.02718	3.80326	0.02223
39.2	3.15154	0.06545	3.14822	0.0636	3.26743	0.05232	2.83111	0.05523	3.11166	0.06446	3.80226	0.02672	3.77957	0.02217
39.3	3.14651	0.06532	3.13832	0.06303	3.2749	0.05307	2.80693	0.05514	3.1163	0.06457	3.78906	0.02711	3.79438	0.02221
39.4	3.13055	0.06515	3.15942	0.06426	3.25481	0.05335	2.83722	0.05477	3.11722	0.06461	3.77921	0.02725	3.7889	0.02224
39.5	3.12849	0.0656	3.17003	0.06487	3.26193	0.05298	2.81089	0.05507	3.11869	0.06489	3.78368	0.02706	3.79343	0.02222
39.6	3.12874	0.06487	3.13194	0.06265	3.26317	0.05278	2.7985	0.05501	3.11886	0.06419	3.81594	0.02696	3.79813	0.02217
39.7	3.12765	0.0653	3.15492	0.06399	3.27098	0.05304	2.78748	0.05493	3.11238	0.06407	3.77851	0.02709	3.78395	0.0222
39.8	3.13951	0.0647	3.14119	0.06319	3.25377	0.0529	2.83111	0.05505	3.11788	0.06432	3.80191	0.02702	3.80518	0.02219
39.9	3.11908	0.06449	3.15101	0.06377	3.24913	0.05229	2.80693	0.05502	3.11925	0.06397	3.78557	0.0267	3.80042	0.0222
40	3.12575	0.06472	3.15937	0.06425	3.26152	0.05251	2.83722	0.05529	3.11093	0.06423	3.81256	0.02682	3.80459	0.02221

## Sheet: Supplementary Fig.66b,d,f,h,j
Figure S66b													Figure S66f
				△FL Intensity (a.u.)													△FL Intensity (a.u.)
		Parameter	Ratio	1	2	3	4	5	Mean	SD					Parameter	Ratio	1	2	3	4	5	Mean	SD
		MB/MB+CB[8]	0.05	7.82	7.63	7	7.7	6.62	7.354	0.52					G2/G2+CB[8]	0.05	97.1	87.53	85.23	84.25	92.88	89.4	5.45
			0.1	12.19	11.999	11.05	12.4	10.27	11.58	0.9						0.1	186.58	170.56	169.98	187.43	169.11	176.73	9.4
			0.15	20.98	21.222	18.17	17.66	17.89	19.18	1.76						0.15	246.71	278.14	283.29	250.89	275.81	266.97	16.87
			0.2	25.38	30.1	31.155	25.99	27.77	28.08	2.51						0.2	330.56	375	370.63	327.82	348.92	350.59	21.91
			0.25	33.977	40.666	38.745	34.2	35.36	36.59	2.97						0.25	421.43	448.57	463.151	391	461.92	437.21	30.81
			0.3	44.1	51	49.2	44.311	45.471	46.82	3.11						0.3	504.42	532.17	559.33	470	536.19	520.42	34.27
			0.35	55.21	62.11	60.31	55.421	55.75	57.76	3.22						0.35	589.04	625.58	603.28	552.19	638.12	601.64	33.58
			0.4	64.111	72.08	69.31	62.5	64.75	66.55	3.99						0.4	625.26	723.68	675.48	713.98	681.73	684.03	38.73
			0.45	74.9	82.2	80.111	72.7	75.95	77.17	3.89						0.45	720.38	806	742.16	800	743.68	762.44	38.21
			0.5	82.5	90.1	88.111	81.5	83	85.05	3.81						0.5	780.57	781	853.01	861.96	814.02	818.11	38.55
			0.55	99.5	90.173	96	98.3	92.5	95.29	3.91						0.55	863.62	950	858.92	914.24	883.34	894.02	38.12
			0.6	102	97	95.5	102.98	104.55	100.41	3.94						0.6	936.91	895.47	941.55	850	941.32	913.05	40.2
			0.65	103.8	113.02	106.5	109.15	105.25	107.54	3.64						0.65	946.82	1020	957.48	919.51	952.63	959.29	36.98
			0.7	109.6	102.68	99.9	105.56	106.45	104.84	3.7						0.7	895.72	890	938.34	986.99	927.21	927.65	38.96
			0.75	86.15	85.79	78.56	80.05	78.1	81.73	3.94						0.75	717.68	777.18	805.98	803.55	737.91	768.46	39.46
			0.8	66.58	68.12	74.56	72.65	70.52	70.49	3.25						0.8	554.76	575.01	621.55	542.73	605.68	579.95	33.3
			0.85	51.12	50	48.5	46.11	53.88	49.92	2.9						0.85	412.15	438.56	491.28	430.59	469.28	448.37	31.63
			0.9	42.43	37.06	43.71	36.92	38.88	39.8	3.12						0.9	268.96	303.11	340.58	260.12	294.73	293.5	31.73
			0.95	24.13	18.76	25.41	18.62	20.58	18.3	1.6						0.95	148.88	180.91	185.72	158.26	169.62	168.68	15.34
Figure S66d													Figure S66h
				△FL Intensity (a.u.)													△FL Intensity (a.u.)
		Parameter	Ratio	1	2	3	4	5	Mean	SD					Parameter	Ratio	1	2	3	4	5	Mean	SD
		MB/MB+CB[10]	0.05	99.98	62	83.14	108.44	82.31	87.17	17.96					G2/G2+CB[10]	0	726.49	705.63	741.21	668.17	650.11	698.32	38.47
			0.1	158	199	170.59	149.38	162.92	167.98	18.98						0.05	812.75	792.03	740.12	740.5	828.95	782.87	41
			0.15	228	277.13	247.19	238.47	259.56	250.07	19.05						0.1	932.58	910.67	835	878.12	905.23	892.32	37.45
			0.2	312.13	367.15	319.97	310.43	344.01	330.74	24.38						0.15	1025.53	1071.49	980	968.45	963	1001.69	46.13
			0.25	455	392.37	392.54	394.12	419.97	410.8	27.34						0.2	1224.56	1165.32	1101	1160	1120.14	1154.2	47.69
			0.3	537.92	481.07	506.18	448.12	493.73	493.4	32.97						0.25	1210.66	1310.22	1350.47	1281.04	1302.55	1290.99	51.46
			0.35	620	561.97	573.76	578.35	531.13	573.04	32.07						0.3	1378.29	1443.6	1487.01	1351.57	1469.48	1425.99	58.61
			0.4	601.24	701.97	651.01	650	654.63	651.77	35.66						0.35	1574.77	1571.72	1458.38	1552.03	1502.48	1531.88	50.25
			0.45	710.81	746.78	781.95	736.16	685.85	732.31	36.43						0.4	1678.92	1605.55	1730.47	1622.18	1673.26	1662.08	49.68
			0.5	780	804.12	736.31	835.03	801.07	791.31	36.48						0.45	1695.22	1770.92	1801.48	1700.26	1785.21	1750.62	49.5
			0.55	868.47	797.96	844.22	887.33	836.59	846.91	33.94						0.5	1812.12	1855.42	1755.24	1849.01	1882.49	1830.86	49.16
			0.6	883.29	914.85	868.44	925.71	840	886.46	34.78						0.55	1835.66	1756.89	1837.34	1711.11	1854.04	1799.01	61.93
			0.65	1011.85	974.48	955.29	1041	984.22	993.37	33.54						0.6	1670.23	1756.19	1810.56	1714.23	1704.13	1731.07	53.99
			0.7	901.48	966.12	910.46	973.5	921.845	934.68	32.97						0.65	1480.56	1596.19	1630.56	1534.23	1500.13	1548.33	63.58
			0.75	826.25	861.01	895.78	877.13	800	852.03	38.72						0.7	1310.88	1398.43	1454.73	1410.85	1360.19	1387.02	54.31
			0.8	670.73	630	640	693.42	681.85	663.2	27.19						0.75	1219.77	1112.44	1178.01	1129.29	1106.42	1149.19	48.45
			0.85	552.67	507.93	553.55	531.01	495.18	528.07	26.22						0.8	955.43	907.42	910.48	944.01	1005.11	944.49	39.77
			0.9	292.97	340.24	259.722	303.41	304.56	300.18	28.82						0.85	705.42	618.22	585.01	673.81	652.07	646.91	46.98
			0.95	69.74	90.87	100	65.61	65.49	78.34	16.03						0.9	395.82	450.43	340.55	448.89	427.11	412.56	45.91
																0.95	215.73	183.61	262.11	160.44	221.22	208.62	38.79
																1	7.92	12.45	13.26	10.78	11.21	11.12	2.04
Figure S66j
				FL Intensity (a.u.)
		Parameter	Ratio	1	2	3	4	5	Mean	SD
		CB[8]-G2:MB	0	578.12	603.77	602.65	576.8	583.11	588.889	13.29
			0.125	573.38	549.2	548.9	570.99	570.92	562.678	12.48
			0.25	514	537.79	514.89	538.86	514.65	524.038	13.06
			0.375	467.05	488.38	468.52	490.98	491.57	481.3	12.41
			0.5	437.25	428.2	428.9	450.1	451	439.09	11.06
			0.625	400.15	408.83	389.09	409.39	387.84	399.06	10.35
			0.75	370.54	370.15	352.7	350.2	351.27	358.972	10.42
			0.875	328	328.23	313.97	310.6	309.31	318.022	9.37
			1	302	288.26	288.55	308	303.2	298.002	9.04
			1.125	290.45	276.54	293.34	275.86	270.8	281.398	9.89
			1.375	270.16	253.78	272.5	251.04	255.22	260.54	10
			1.5	238.41	255.08	238.79	254	260.01	249.258	9.99

## Sheet: Supplementary Fig.68
Figure S68
				Interference (%)											Interference (%)
		Parameter	Parameter	1	2	3	4	5	Mean	SD			Parameter	Parameter	1	2	3	4	5	Mean	SD
		Glu	Selective test	1.68	2.51	1.69	2.54	1.57	2	0.48			K+	Selective test	2.7	3.5	2.65	3.56	2.59	3	0.49
			Competition test	98	98.01	99.4	95.5	99.1	98	1.53				Competition test	93.5	94.88	96.57	93.51	96.55	95	1.53
		Gln	Selective test	1.62	2.31	1.58	2.38	1.6	1.9	0.41			Na+	Selective test	1.69	2.53	2.49	1.59	1.7	2	0.47
			Competition test	97.8	97.2	94.72	94.9	94.88	95.9	1.48				Competition test	98	96.88	96.79	96.24	99.58	97.5	1.33
		His	Selective test	1.66	2.56	2.51	1.58	1.69	2	0.49			Mg2+	Selective test	2.64	3.49	3.54	2.61	2.72	3	0.47
			Competition test	97.85	95.28	96	94.88	97.98	96.4	1.44				Competition test	97.4	95.1	95.04	94.88	97.58	96	1.36
		Thr	Selective test	3.81	2.91	3.44	2.77	3.57	3.3	0.44			Ca2+	Selective test	3.79	3.27	2.69	2.88	3.86	3.3	0.53
			Competition test	94.8	92.5	95.8	92.4	94.5	94	1.49				Competition test	98.03	97.89	99.5	95.48	99.1	98	1.57
		Cys	Selective test	3.35	2.71	2.71	2.69	3.54	3	0.41			Zn2+	Selective test	2.78	2.31	1.72	2.38	1.8	2.2	0.44
			Competition test	96.89	97.11	94.5	93.8	93.7	95.2	1.67				Competition test	98.35	97.9	95.77	97.81	95.18	97	1.42
		Asp	Selective test	4.51	3.88	4.41	3.64	3.57	4	0.44			Fe2+	Selective test	3.4	3.41	2.74	2.65	3.8	3.2	0.49
			Competition test	98.6	95.51	95.99	96	98.89	97	1.61				Competition test	98.43	97.44	99.5	95.48	99.15	98	1.61
		Val	Selective test	3.5	3.56	2.61	2.56	2.77	3	0.49			Fe3+	Selective test	3.35	2.61	3.34	2.5	3.21	3	0.41
			Competition test	97.88	95	97.41	94.69	95	96	1.52				Competition test	98.9	99.7	96.44	96.4	97.05	97.7	1.51
		Leu	Selective test	3.51	2.7	2.55	3.42	2.8	3	0.44			Cu+	Selective test	3.69	2.6	2.68	2.69	3.34	3	0.49
			Competition test	95.4	95.44	92.34	92.8	94	94	1.43				Competition test	97.84	98.3	95.2	95.6	98	97	1.47
		Pro	Selective test	2.71	2.72	1.82	1.77	1.98	2.2	0.48			Cu2+	Selective test	2.38	1.6	2.33	1.49	2.2	2	0.42
			Competition test	99.87	96.99	99.4	96.72	97	98	1.51				Competition test	97.11	97.3	95.77	94.5	95.34	96	1.63
		Phe	Selective test	4.5	3.89	4.4	3.64	3.57	4	0.43			Al3+	Selective test	3	2.95	2.1	2.2	2.26	2.5	0.44
			Competition test	95.58	93.07	95.56	92.8	93	94	1.43				Competition test	99.38	96.5	98.91	96.19	96.5	97.5	1.52
													Co2+	Selective test	3.08	2.41	2.3	3.24	2.49	2.7	0.43
														Competition test	99.99	100	100.4	97.11	97.6	99	1.54
				Interference (%)									Pb2+	Selective test	3	3.12	2.4	2.17	2.3	2.6	0.43
		Parameter	Parameter	1	2	3	4	5	Mean	SD				Competition test	99.88	96.94	99.5	96.7	97.02	98	1.55
		L-Fucose	Selective test	3.97	2.76	1.98	2.1	4.12	3	1.01			Mn2+	Selective test	2.98	2.3	2.81	2	1.9	2.4	0.48
			Competition test	96.6	96.01	93.8	93.58	95	95	133				Competition test	99.34	96.88	99.37	96.6	96.81	97.8	1.42
		D-Glucose	Selective test	4.05	2.5	2.15	2.1	4.21	3	1.05
			Competition test	97.22	96.91	94.88	96.82	94.19	96	1.37
		D-Galactose	Selective test	4.6	3.25	2.39	2.61	4.63	3.5	1.07
			Competition test	98	96.08	97.5	95.1	98.16	97	1.33
		D-Fructose	Selective test	5.28	2.98	5.29	3.19	4.75	4.3	1.13
			Competition test	96.55	96.02	94.25	96.13	93.55	95.3	1.32
		D-Arabinose	Selective test	5.09	3.45	3	2.99	4.98	3.9	1.05
			Competition test	97.5	97.8	94.6	95.1	97.5	96.5	1.52
		D-Mannose	Selective test	5.08	2.99	4.35	2.68	4.89	4	1.1
			Competition test	95.5	95.7	94.17	92.9	93.74	95.4	1.43
				Interference (%)
		Parameter	Parameter	1	2	3	4	5	Mean	SD
		SO2	Selective test	1.77	2.65	2.6	1.69	1.79	2.1	0.48
			Competition test	100	96.9	97	96.1	99.99	98	1.86
		H2S	Selective test	2.4	1.5	2.14	1.37	2.1	1.9	0.44
			Competition test	98	95.71	99	95.59	97.72	97.2	1.5
		·OH	Selective test	2.61	1.8	1.92	1.9	2.75	2.2	0.45
			Competition test	98.69	98.91	96.3	95.6	95.5	97	1.67
		O2·-	Selective test	3.01	2.08	2.91	2.04	1.97	2.4	0.51
			Competition test	99.61	96.52	97	97.01	99.9	98	1.61
		ONOO-	Selective test	3.4	3.57	2.71	2.55	2.77	3	0.45
			Competition test	98.4	96.5	98.41	95.69	96	97	1.31
		NO	Selective test	3.2	2.41	2.26	3.13	2.51	2.7	0.43
			Competition test	95.1	97.89	94.93	95.09	96.99	96	1.35
		HNO	Selective test	3.6	3.42	2.73	2.77	2.98	3.1	0.39
			Competition test	99.87	96.59	99.8	96.72	97	98	1.69
		HClO	Selective test	3	2.35	2.81	2.25	2.08	2.5	0.39
			Competition test	99.48	97.57	99.76	97	97.2	98.2	1.31

## Sheet: Supplementary Fig.80c
Figure S80c
				Cell Viability (%)
		Concentration (μmol/L)	Incubating time (h)	1	2	3	4	5	Mean	SD
		0	12	98.39	98.5	93.11	92.5	92.98	95.1	3.07
			24	95	94.4	94.4	90.22	91	93	2.22
		10	12	95.45	90.5	90.1	90.05	95.88	92.4	2.99
			24	92.95	87.12	87.99	88.38	93.55	90	3.01
		20	12	94.59	94.71	89.6	87.8	89.8	91.3	3.16
			24	92.39	91.31	87	85.4	85.9	88.4	3.22
		30	12	93.1	86.9	93.5	87.09	88.9	89.9	3.21
			24	90	83.6	90.11	85.11	84.7	86.7	3.11
		50	12	91.57	84.8	91	86.72	85.9	88	3.08
			24	87.77	81.2	88.4	83.72	83.9	85	3.02

## Sheet: Supplementary Fig.82
Figure S82a				Figure S82c				Figure S82e				Figure S82b
Time (s)	5 μM EP	SD		Time (s)	5 μM EP	SD		Time (s)	10 μM EP	SD					F570/F695																			95%Confidence intervals
-10	3.85365	0.07847		-10	3.80346	0.08274		-10	3.78969	0.09928				Parameter	1	2	3	4	5	6	7	8	9	10	11	12	13	14	15	Mean	SD	SE	P value	Lower limit	Upper limit
-9.8	3.885	0.07949		-9.8	3.7445	0.08546		-9.8	3.78755	0.10255				Normal	3.96	3.96	3.957	3.964	3.954	3.956	3.958	3.945	3.955	3.93	3.955	3.925	3.923	3.938	3.949	3.95	0.013	0.0035
-9.6	3.87549	0.07891		-9.6	3.86918	0.08426		-9.6	3.81799	0.10111				1 μM EP	3.8	3.81	3.8	3.795	3.8	3.769	3.79	3.749	3.811	3.806	3.803	3.822	3.847	3.826	3.826	3.8	0.024	0.0061	6.8803e-11	0.127157	0.162843
-9.4	3.86338	0.07916		-9.4	3.87061	0.08429		-9.4	3.80981	0.10115
-9.2	3.8552	0.07958		-9.2	3.76195	0.08181		-9.2	3.82338	0.09817
-9	3.8657	0.07923		-9	3.84295	0.08544		-9	3.81776	0.10253		Figure S82d
-8.8	3.8824	0.07956		-8.8	3.83831	0.08447		-8.8	3.82904	0.10136					F570/F695																			95%Confidence intervals
-8.6	3.85111	0.07842		-8.6	3.81401	0.08298		-8.6	3.81994	0.09958				Parameter	1	2	3	4	5	6	7	8	9	10	11	12	13	14	15	Mean	SD	SE	P value	Lower limit	Upper limit
-8.4	3.85994	0.0786		-8.4	3.8583	0.084		-8.4	3.83789	0.10081				Normal	3.956	3.96	3.957	3.964	3.924	3.912	3.958	3.957	3.958	3.948	3.956	3.961	3.964	3.955	3.955	3.95	0.015	0.0038
-8.2	3.87669	0.07893		-8.2	3.85996	0.08408		-8.2	3.81679	0.10089				5 μM EP	3.15	3.189	3.127	3.02	3.17	3.185	3.151	3.131	3.137	3.128	3.058	3.115	3.15	3.188	3.162	3.14	0.047	0.012	4.2434e-18	0.78488	0.844987
-8	3.85986	0.0786		-8	3.82898	0.08556		-8	3.84843	0.10268
-7.8	3.8648	0.07982		-7.8	3.79851	0.08262		-7.8	3.83709	0.09915
-7.6	3.86731	0.07875		-7.6	3.76938	0.08195		-7.6	3.83216	0.09834		Figure S82f
-7.4	3.87871	0.07897		-7.4	3.7651	0.08185		-7.4	3.82679	0.09822					F570/F695																			95%Confidence intervals
-7.2	3.88016	0.079		-7.2	3.82599	0.08326		-7.2	3.82757	0.09991				Parameter	1	2	3	4	5	6	7	8	9	10	11	12	13	14	15	Mean	SD	SE	P value	Lower limit	Upper limit
-7	3.81877	0.07778		-7	3.80961	0.08288		-7	3.82904	0.09945				Normal	3.95	3.96	3.957	3.951	3.924	3.958	3.96	3.895	3.948	3.949	3.948	3.956	3.961	3.962	3.96	3.95	0.018	0.0046
-6.8	3.87327	0.07887		-6.8	3.83676	0.08351		-6.8	3.85002	0.10021				10 μM EP	2.9	2.858	2.777	2.67	2.7	2.866	2.801	2.781	2.598	2.668	2.708	2.765	2.8	2.838	2.812	2.77	0.085	0.022	8.2118e-18	1.13418	1.22542
-6.6	3.85675	0.07854		-6.6	3.81891	0.08362		-6.6	3.81684	0.10034
-6.4	3.8748	0.0789		-6.4	3.80844	0.08216		-6.4	3.83679	0.0986
-6.2	3.86264	0.07865		-6.2	3.87809	0.08136		-6.2	3.82112	0.09763
-6	3.87863	0.07897		-6	3.82563	0.08054		-6	3.84689	0.09664
-5.8	3.85031	0.07841		-5.8	3.81268	0.08028		-5.8	3.79166	0.09634
-5.6	3.87186	0.07884		-5.6	3.78851	0.07983		-5.6	3.79182	0.0958
-5.4	3.85796	0.07856		-5.4	3.82088	0.08042		-5.4	3.77567	0.0965
-5.2	3.84987	0.0784		-5.2	3.85002	0.07946		-5.2	3.79661	0.09535
-5	3.87927	0.07899		-5	3.86447	0.08028		-5	3.84337	0.09634
-4.8	3.86872	0.07877		-4.8	3.83059	0.08046		-4.8	3.83398	0.09656
-4.6	3.84282	0.07826		-4.6	3.84613	0.0808		-4.6	3.83491	0.09697
-4.4	3.83983	0.0782		-4.4	3.88284	0.07987		-4.4	3.82326	0.09584
-4.2	3.86811	0.07876		-4.2	3.86792	0.0803		-4.2	3.81787	0.09635
-4	3.83444	0.07809		-4	3.88273	0.08028		-4	3.82733	0.09634
-3.8	3.82433	0.07789		-3.8	3.83361	0.0792		-3.8	3.84074	0.09504
-3.6	3.83714	0.07814		-3.6	3.86404	0.0798		-3.6	3.80793	0.09576
-3.4	3.81007	0.0776		-3.4	3.83513	0.07852		-3.4	3.85865	0.09422
-3.2	3.84141	0.07823		-3.2	3.81009	0.07852		-3.2	3.8459	0.09423
-3	3.83597	0.07812		-3	3.78894	0.07815		-3	3.85733	0.09378
-2.8	3.84991	0.0784		-2.8	3.78321	0.07863		-2.8	3.8192	0.09436
-2.6	3.86707	0.07874		-2.6	3.86275	0.07972		-2.6	3.83711	0.09566
-2.4	3.84797	0.07836		-2.4	3.85795	0.0795		-2.4	3.80927	0.0954
-2.2	3.84773	0.07835		-2.2	3.85982	0.07952		-2.2	3.84315	0.09542
-2	3.82078	0.07782		-2	3.83652	0.07925		-2	3.84425	0.0951
-1.8	3.82682	0.07794		-1.8	3.82575	0.07913		-1.8	3.84673	0.09495
-1.6	3.875	0.0789		-1.6	3.84465	0.07934		-1.6	3.8553	0.09521
-1.4	3.85478	0.0785		-1.4	3.87147	0.07965		-1.4	3.8082	0.09559
-1.2	3.85047	0.07841		-1.2	3.80585	0.0789		-1.2	3.82529	0.09467
-1	3.85708	0.07854		-1	3.82915	0.08007		-1	3.81754	0.09608
-0.8	3.85671	0.07853		-0.8	3.8818	0.07977		-0.8	3.84667	0.09573
-0.6	3.87347	0.07887		-0.6	3.87742	0.08004		-0.6	3.85065	0.09605
-0.4	3.86827	0.07877		-0.4	3.88052	0.08084		-0.4	3.84487	0.09701
-0.2	3.83971	0.07819		-0.2	3.8761	0.08036		-0.2	3.82178	0.09643
0	3.86827	0.07877		0	3.8392	0.08086		0	3.81499	0.09703
0.2	3.84895	0.07816		0.2	3.87631	0.07971		0.2	3.80345	0.09565
0.4	3.84018	0.07857		0.4	3.8785	0.07974		0.4	3.79258	0.09568
0.6	3.82716	0.07882		0.6	3.88345	0.07979		0.6	3.7593	0.09575
0.8	3.82151	0.07893		0.8	3.8492	0.07999		0.8	3.72874	0.09599
1	3.82009	0.0781		1	3.8064	0.0789		1	3.69954	0.09468
1.2	3.81273	0.07787		1.2	3.84059	0.0793		1.2	3.6717	0.09516
1.4	3.80849	0.07808		1.4	3.80251	0.07912		1.4	3.6425	0.09494
1.6	3.80651	0.07834		1.6	3.78833	0.07979		1.6	3.61873	0.09575
1.8	3.80283	0.07811		1.8	3.82913	0.0821		1.8	3.58409	0.09852
2	3.80311	0.07606		2	3.86277	0.07955		2	3.53655	0.09546
2.2	3.79915	0.07562		2.2	3.81591	0.07269		2.2	3.49445	0.08723
2.4	3.79887	0.07627		2.4	3.80301	0.03503		2.4	3.40781	0.04203
2.6	3.79802	0.07589		2.6	3.77992	0.03455		2.6	3.33107	0.04146
2.8	3.79745	0.0758		2.8	3.74873	0.07212		2.8	3.25297	0.08654
3	3.79038	0.07544		3	3.72632	0.07641		3	3.23803	0.0917
3.2	3.79095	0.07545		3.2	3.69168	0.07209		3.2	3.13752	0.0865
3.4	3.78529	0.07511		3.4	3.66995	0.07397		3.4	3.07233	0.08876
3.6	3.79264	0.07571		3.6	3.59457	0.07214		3.6	3.02954	0.08657
3.8	3.78161	0.07607		3.8	3.48319	0.07311		3.8	2.93107	0.08773
4	3.77934	0.07544		4	3.36435	0.07209		4	2.92224	0.1038
4.2	3.77284	0.07582		4.2	3.28829	0.07346		4.2	2.8944	0.10579
4.4	3.79179	0.07613		4.4	3.23599	0.07466		4.4	2.83508	0.10751
4.6	3.77751	0.07555		4.6	3.20747	0.07374		4.6	2.78623	0.10618
4.8	3.78523	0.07682		4.8	3.16944	0.07501		4.8	2.78716	0.10802
5	3.78646	0.07602		5	3.08387	0.12298		5	2.76628	0.10714
5.2	3.77099	0.07551		5.2	3.17487	0.1234		5.2	2.80013	0.1075
5.4	3.78532	0.07571		5.4	3.17934	0.12286		5.4	2.83981	0.10703
5.6	3.79467	0.07589		5.6	3.10339	0.12305		5.6	2.82173	0.1072
5.8	3.78186	0.07564		5.8	3.14722	0.12249		5.8	2.78982	0.10671
6	3.79229	0.07585		6	3.16756	0.12336		6	2.75875	0.10747
6.2	3.76853	0.07537		6.2	3.20185	0.12105		6.2	2.74417	0.10546
6.4	3.78404	0.07568		6.4	3.22722	0.12351		6.4	2.74069	0.10761
6.6	3.7954	0.07591		6.6	3.18253	0.12429		6.6	2.78316	0.10828
6.8	3.7707	0.07541		6.8	3.16963	0.12081		6.8	2.76414	0.10525
7	3.78867	0.07577		7	3.17416	0.12419		7	2.74671	0.10819
7.2	3.79249	0.07585		7.2	3.16086	0.12541		7.2	2.7391	0.10926
7.4	3.77513	0.0755		7.4	3.18162	0.12875		7.4	2.77777	0.11217
7.6	3.77972	0.07559		7.6	3.12631	0.12502		7.6	2.83103	0.10891
7.8	3.78238	0.07565		7.8	3.18545	0.12509		7.8	2.73688	0.10898
8	3.8016	0.07603		8	3.20399	0.12349		8	2.77853	0.10759
8.2	3.78883	0.07578		8.2	3.12066	0.12608		8.2	2.82754	0.10984
8.4	3.81658	0.07633		8.4	3.20157	0.12912		8.4	2.78667	0.11249
8.6	3.79652	0.07593		8.6	3.23099	0.12774		8.6	2.79744	0.11128
8.8	3.80285	0.07606		8.8	3.20633	0.12655		8.8	2.73022	0.11024
9	3.80369	0.07607		9	3.22142	0.12165		9	2.77587	0.10599
9.2	3.82581	0.07652		9.2	3.22313	0.12021		9.2	2.7746	0.10473
9.4	3.78069	0.0768		9.4	3.18484	0.12058		9.4	2.75441	0.10505
9.6	3.82565	0.07651		9.6	3.16235	0.12163		9.6	2.75717	0.10596
9.8	3.82694	0.07654		9.8	3.1306	0.11987		9.8	2.7746	0.10443
10	3.79475	0.0759		10	3.22632	0.12073		10	2.75115	0.10518
10.2	3.78218	0.07564		10.2	3.228	0.11858		10.2	2.78411	0.10331
10.4	3.819	0.07638		10.4	3.17105	0.11617		10.4	2.75241	0.1012
10.6	3.80571	0.07611		10.6	3.14432	0.11836		10.6	2.78918	0.10311
10.8	3.79471	0.07589		10.8	3.13792	0.12124		10.8	2.83198	0.10563
11	3.79354	0.07587		11	3.2158	0.12443		11	2.79109	0.1084
11.2	3.8302	0.0766		11.2	3.18093	0.1266		11.2	2.74861	0.11029
11.4	3.80647	0.07613		11.4	3.14896	0.12505		11.4	2.73403	0.10894
11.6	3.80756	0.07615		11.6	3.13502	0.12588		11.6	2.7597	0.10966
11.8	3.82468	0.07649		11.8	3.20592	0.12513		11.8	2.81296	0.10902
12	3.78714	0.07574		12	3.19887	0.12297		12	2.78665	0.10713
12.2	3.78686	0.07574		12.2	3.13094	0.12603		12.2	2.75939	0.1098
12.4	3.78585	0.07572		12.4	3.20731	0.12259		12.4	2.80218	0.10679
12.6	3.77993	0.0756		12.6	3.239	0.12469		12.6	2.82405	0.10863
12.8	3.76611	0.07532		12.8	3.22222	0.12601		12.8	2.78348	0.10978
13	3.82041	0.07641		13	3.24197	0.12989		13	2.73022	0.11316
13.2	3.82081	0.07642		13.2	3.11874	0.12737		13.2	2.80527	0.11097
13.4	3.82214	0.07644		13.4	3.20243	0.12307		13.4	2.80163	0.10722
13.6	3.80373	0.07607		13.6	3.20011	0.12714		13.6	2.79552	0.11076
13.8	3.79757	0.07595		13.8	3.16308	0.12664		13.8	2.7857	0.11032
14	3.79121	0.07582		14	3.16814	0.12698		14	2.77755	0.11062
14.2	3.78387	0.07568		14.2	3.20011	0.12972		14.2	2.7689	0.11301
14.4	3.81034	0.07621		14.4	3.1571	0.13079		14.4	2.78601	0.11395
14.6	3.80269	0.07605		14.6	3.21754	0.13276		14.6	2.79711	0.11566
14.8	3.79129	0.07583		14.8	3.15943	0.13148		14.8	2.82437	0.11455
15	3.78049	0.07561		15	3.22684	0.12758		15	2.81423	0.11115
15.2	3.78577	0.07572		15.2	3.2393	0.1296		15.2	2.80091	0.1129
15.4	3.80772	0.07615		15.4	3.23033	0.12782		15.4	2.85146	0.11136
15.6	3.7852	0.0757		15.6	3.15245	0.12854		15.6	2.80854	0.11198
15.8	3.79403	0.07588		15.8	3.12572	0.12986		15.8	2.81623	0.11313
16	3.81711	0.07634		16	3.17279	0.13082		16	2.81832	0.11397
16.2	3.83177	0.07664		16.2	3.26078	0.13064		16.2	2.80722	0.11381
16.4	3.80704	0.07614		16.4	3.22219	0.13328		16.4	2.80403	0.11611
16.6	3.80776	0.07616		16.6	3.17221	0.13013		16.6	2.82755	0.11337
16.8	3.80865	0.07617		16.8	3.25067	0.13349		16.8	2.7965	0.11629
17	3.81711	0.07634		17	3.23646	0.13465		17	2.8192	0.11731
17.2	3.83177	0.07664		17.2	3.21638	0.13377		17.2	2.82876	0.11654
17.4	3.80704	0.07614		17.4	3.11874	0.13539		17.4	2.84948	0.11795
17.6	3.80776	0.07616		17.6	3.22617	0.13278		17.6	2.83766	0.11568
17.8	3.80865	0.07617		17.8	3.25183	0.13329		17.8	2.82799	0.11612
18	3.76611	0.07532		18	3.23846	0.13379		18	2.85767	0.11655
18.2	3.82041	0.07641		18.2	3.22045	0.13275		18.2	2.84816	0.11566
18.4	3.82081	0.07642		18.4	3.13502	0.13313		18.4	2.84102	0.11599
18.6	3.82214	0.07644		18.6	3.18964	0.13354		18.6	2.84321	0.11634
18.8	3.80373	0.07607		18.8	3.22103	0.13385		18.8	2.82667	0.11661
19	3.79757	0.07595		19	3.24137	0.13355		19	2.84256	0.11635
19.2	3.79121	0.07582		19.2	3.24676	0.1308		19.2	2.83189	0.11396
19.4	3.78387	0.07568		19.4	3.27275	0.13409		19.4	2.86564	0.11682
19.6	3.81034	0.07621		19.6	3.24834	0.13423		19.6	2.80068	0.11695
19.8	3.80269	0.07605		19.8	3.25377	0.13447		19.8	2.82074	0.11715
20	3.79129	0.07583		20	3.26232	0.13312		20	2.83821	0.11598

[truncated: 2 more sheets: Supplementary Fig.83, Supplementary Fig.87b]
